# Supplementary material for: N-(3-Chloro­phen­yl)-3-methyl­benzamide hemihydrate
Source: Acta Crystallogr Sect E Struct Rep Online. 2010 Mar 31;66(Pt 4):o997. doi: 10.1107/S1600536810010354 (PMC2984021; doi:10.1107/S1600536810010354)
Supplement: Supplementary file 1 [file e-66-0o997-sup1.cif]

##############################################################################
###                                                                        ###
###        Electronic paper (Acta Crystallographica Section E)             ###
###                                                                        ###
##############################################################################
#                                                                            #
# This CIF contains the data in a paper accepted for publication in Acta     #
# Crystallographica Section E. It conforms to the requirements of Notes      #
# for Authors for Section E, and has been peer reviewed under the auspices   #
# of the IUCr Commission on Journals.                                        #
#                                                                            #
# Full details of the Crystallographic Information File format               #
# are given in the paper "The Crystallographic Information File (CIF):       #
# a New Standard Archive File for Crystallography" by S. R. Hall, F. H.      #
# Allen and I. D. Brown [Acta Cryst. (1991), A47, 655-685].                  #
#                                                                            #
# The current version of the core CIF dictionary is obtainable from          #
# ftp://ftp.iucr.org/pub/cif_core.dic. The current version number is 2.4.    #
#                                                                            #
# Software is freely available for graphical display of the structure(s) in  #
# this CIF.  For information consult the CIF home page http://www.iucr.org/  #
# cif/home.html                                                              #
#                                                                            #
# This file may be used for bona fide research purposes within the           #
# scientific community so long as proper attribution is given to the journal # 
# article from which it was obtained.                                        #
#                                                                            #
##############################################################################
                                             
data_I
_audit_creation_method     'WinGX routine CIF_UPDATE'
_chemical_name_systematic
;
<i>N</i>-(3-Chlorophenyl)-3-methylbenzamide hemihydrate
;
_chemical_formula_moiety     'C14 H12 Cl N O, 0.5H2 O'
_chemical_formula_sum     'C14 H13 Cl1 N1 O1.5'
_chemical_formula_weight     254.71
_symmetry_cell_setting     monoclinic
_symmetry_space_group_name_H-M     'C 2/c'
_symmetry_space_group_name_Hall     '-C 2yc'
loop_
    _symmetry_equiv_pos_as_xyz
    'x, y, z'
    '-x, y, -z+1/2'
    'x+1/2, y+1/2, z'
    '-x+1/2, y+1/2, -z+1/2'
    '-x, -y, -z'
    'x, -y, z-1/2'
    '-x+1/2, -y+1/2, -z'
    'x+1/2, -y+1/2, z-1/2'
_cell_length_a     7.6497(3)
_cell_length_b     12.6829(5)
_cell_length_c     25.9694(10)
_cell_angle_alpha     90
_cell_angle_beta     95.365(3)
_cell_angle_gamma     90
_cell_volume     2508.54(16)
_cell_formula_units_Z     8
_cell_measurement_reflns_used     9097
_cell_measurement_theta_min     2.3588
_cell_measurement_theta_max     29.5558
_cell_measurement_temperature     295(2)
_exptl_crystal_description     rod
_exptl_crystal_colour     colourless
_exptl_crystal_size_max     0.52
_exptl_crystal_size_mid     0.16
_exptl_crystal_size_min     0.06
_exptl_crystal_density_diffrn     1.349
_exptl_crystal_density_method     'not measured'
_exptl_crystal_F_000     1064
_exptl_absorpt_coefficient_mu     0.292
_exptl_absorpt_correction_type     analytical
_exptl_absorpt_process_details
;
(CrysAlis Pro; Oxford Diffraction, 2009)
;
_exptl_absorpt_correction_T_min     0.860
_exptl_absorpt_correction_T_max     0.984
_exptl_special_details
;
;
_diffrn_ambient_temperature     295(2)
_diffrn_radiation_type     MoK\a
_diffrn_radiation_wavelength     0.71073
_diffrn_radiation_monochromator     graphite
_diffrn_measurement_device_type
        'Oxford Diffraction Xcalibur diffractometer with a Ruby Gemini detector'
_diffrn_measurement_method     '\w scans'
_diffrn_detector_area_resol_mean     10.434
_diffrn_reflns_number     19774
_diffrn_reflns_av_R_equivalents     0.0292
_diffrn_reflns_theta_min     3.12
_diffrn_reflns_theta_max     25.3
_diffrn_reflns_theta_full     25.3
_diffrn_measured_fraction_theta_max     1.000
_diffrn_measured_fraction_theta_full     1.000
_diffrn_reflns_limit_h_min     -9
_diffrn_reflns_limit_h_max     9
_diffrn_reflns_limit_k_min     -15
_diffrn_reflns_limit_k_max     15
_diffrn_reflns_limit_l_min     -31
_diffrn_reflns_limit_l_max     31
_diffrn_standards_number     0
_diffrn_standards_interval_count     .
_diffrn_standards_interval_time     .
_diffrn_standards_decay_%     ?
_refine_special_details
;
Refinement of <i>F</i>^2^ against ALL reflections. The weighted <i>R</i>-factor
wR and goodness of fit <i>S</i> are based on <i>F</i>^2^, conventional
<i>R</i>-factors <i>R</i> are based on <i>F</i>, with <i>F</i> set to zero for
negative <i>F</i>^2^. The threshold expression of <i>F</i>^2^ >
\s(<i>F</i>^2^) is used only for calculating <i>R</i>-factors(gt) etc. and is
not relevant to the choice of reflections for refinement. <i>R</i>-factors
based on <i>F</i>^2^ are statistically about twice as large as those based on
<i>F</i>, and <i>R</i>- factors based on ALL data will be even larger.
;
_reflns_number_total     2277
_reflns_number_gt     1894
_reflns_threshold_expression     I>2\s(I)
_refine_ls_structure_factor_coef     Fsqd
_refine_ls_matrix_type     full
_refine_ls_R_factor_all     0.0545
_refine_ls_R_factor_gt     0.0409
_refine_ls_wR_factor_gt     0.0903
_refine_ls_wR_factor_ref     0.0945
_refine_ls_goodness_of_fit_ref     1.066
_refine_ls_restrained_S_all     1.066
_refine_ls_number_reflns     2277
_refine_ls_number_parameters     164
_refine_ls_number_restraints     2
_refine_ls_hydrogen_treatment     mixed
_refine_ls_weighting_scheme     calc
_refine_ls_weighting_details
         'calc w=1/[\s^2^(Fo^2^)+(0.0370P)^2^+1.9211P] where P=(Fo^2^+2Fc^2^)/3'
_atom_sites_solution_hydrogens     geom
_atom_sites_solution_primary     direct
_atom_sites_solution_secondary     difmap
_refine_ls_shift/su_max     0.001
_refine_ls_shift/su_mean     0.000
_refine_diff_density_max     0.155
_refine_diff_density_min     -0.197
_refine_ls_extinction_method     none
loop_
    _atom_type_symbol
    _atom_type_description
    _atom_type_scat_dispersion_real
    _atom_type_scat_dispersion_imag
    _atom_type_scat_source
    C C 0.0033 0.0016 'International Tables Vol C Tables 4.2.6.8 and 6.1.1.4'
    H H 0 0 'International Tables Vol C Tables 4.2.6.8 and 6.1.1.4'
    N N 0.0061 0.0033 'International Tables Vol C Tables 4.2.6.8 and 6.1.1.4'
    O O 0.0106 0.006 'International Tables Vol C Tables 4.2.6.8 and 6.1.1.4'
    Cl Cl 0.1484 0.1585 'International Tables Vol C Tables 4.2.6.8 and 6.1.1.4'
_computing_data_collection
;
CrysAlis Pro (Oxford Diffraction, 2009)
;
_computing_cell_refinement
;
CrysAlis Pro (Oxford Diffraction, 2009)
;
_computing_data_reduction
;
CrysAlis Pro (Oxford Diffraction, 2009)
;
_computing_structure_solution     'SHELXS97 (Sheldrick, 2008)'
_computing_structure_refinement     'SHELXL97 (Sheldrick, 2008)'
_computing_molecular_graphics
;
ORTEP-3 (Farrugia, 1997) and DIAMOND (Brandenburg, 2002)
;
_computing_publication_material
;
SHELXL97 (Sheldrick, 2008), PLATON (Spek, 2009) and WinGX
(Farrugia, 1999)
;
loop_
    _atom_site_type_symbol
    _atom_site_label
    _atom_site_fract_x
    _atom_site_fract_y
    _atom_site_fract_z
    _atom_site_U_iso_or_equiv
    _atom_site_adp_type
    _atom_site_calc_flag
    _atom_site_refinement_flags
    _atom_site_occupancy
    _atom_site_disorder_assembly
    _atom_site_disorder_group
    C C1 0.2652(2) 0.58130(14) 0.27335(7) 0.0377(4) Uani d U 1 . .
    C C2 0.2321(2) 0.59925(13) 0.21633(6) 0.0357(4) Uani d . 1 . .
    C C3 0.1655(2) 0.69364(13) 0.19574(6) 0.0369(4) Uani d . 1 . .
    H H3 0.1451 0.749 0.2179 0.044 Uiso calc R 1 . .
    C C4 0.1286(2) 0.70707(14) 0.14252(7) 0.0384(4) Uani d . 1 . .
    C C5 0.1625(2) 0.62336(15) 0.11091(7) 0.0447(4) Uani d . 1 . .
    H H5 0.1389 0.6307 0.0753 0.054 Uiso calc R 1 . .
    C C6 0.2302(3) 0.52944(15) 0.13046(7) 0.0485(5) Uani d . 1 . .
    H H6 0.2535 0.4748 0.1082 0.058 Uiso calc R 1 . .
    C C7 0.2633(2) 0.51674(14) 0.18334(7) 0.0435(4) Uani d . 1 . .
    H H7 0.3064 0.4529 0.1968 0.052 Uiso calc R 1 . .
    C C8 0.3568(2) 0.67382(13) 0.35616(6) 0.0330(4) Uani d . 1 . .
    C C9 0.2973(2) 0.59967(14) 0.38974(7) 0.0392(4) Uani d . 1 . .
    H H9 0.2362 0.5402 0.3772 0.047 Uiso calc R 1 . .
    C C10 0.3311(2) 0.61650(15) 0.44221(7) 0.0450(4) Uani d . 1 . .
    C C11 0.4205(3) 0.70309(16) 0.46236(7) 0.0524(5) Uani d . 1 . .
    H H11 0.4424 0.7123 0.4979 0.063 Uiso calc R 1 . .
    C C12 0.4770(3) 0.77618(16) 0.42818(7) 0.0516(5) Uani d U 1 . .
    H H12 0.5371 0.8359 0.4409 0.062 Uiso calc R 1 . .
    C C13 0.4461(2) 0.76231(14) 0.37559(7) 0.0407(4) Uani d U 1 . .
    H H13 0.4851 0.8123 0.3531 0.049 Uiso calc R 1 . .
    C C14 0.0552(3) 0.80902(15) 0.12042(8) 0.0542(5) Uani d . 1 . .
    H H14A 0.0834 0.865 0.1446 0.081 Uiso calc PR 0.52(9) A 1
    H H14B -0.07 0.8032 0.1138 0.081 Uiso calc PR 0.52(9) A 1
    H H14C 0.1053 0.824 0.0887 0.081 Uiso calc PR 0.52(9) A 1
    H H14D 0.1418 0.8436 0.1019 0.081 Uiso calc PR 0.48(9) A 2
    H H14E 0.0242 0.8537 0.148 0.081 Uiso calc PR 0.48(9) A 2
    H H14F -0.0474 0.7949 0.0972 0.081 Uiso calc PR 0.48(9) A 2
    N N1 0.32473(17) 0.66596(11) 0.30168(5) 0.0362(3) Uani d . 1 . .
    H H1N 0.3456 0.7217 0.2845 0.043 Uiso calc R 1 . .
    O O1 0.24049(18) 0.49471(10) 0.29259(5) 0.0516(4) Uani d U 1 . .
    O O2W 0 0.34503(13) 0.25 0.0413(4) Uani d S 1 . .
    H H2W 0.077(2) 0.3837(15) 0.2631(7) 0.05 Uiso d . 1 . .
    Cl Cl1 0.25269(9) 0.52457(5) 0.48445(2) 0.0763(2) Uani d . 1 . .
loop_
    _atom_site_aniso_label
    _atom_site_aniso_U_11
    _atom_site_aniso_U_22
    _atom_site_aniso_U_33
    _atom_site_aniso_U_12
    _atom_site_aniso_U_13
    _atom_site_aniso_U_23
    C1 0.0362(9) 0.0364(10) 0.0401(9) -0.0005(7) 0.0012(7) -0.0016(8)
    C2 0.0340(9) 0.0362(10) 0.0368(9) -0.0055(7) 0.0030(7) -0.0004(7)
    C3 0.0350(9) 0.0368(9) 0.0389(10) -0.0028(7) 0.0028(7) -0.0064(8)
    C4 0.0356(9) 0.0388(10) 0.0401(10) -0.0050(7) -0.0005(7) -0.0018(8)
    C5 0.0503(10) 0.0495(11) 0.0337(9) -0.0073(9) 0.0010(8) -0.0041(9)
    C6 0.0611(12) 0.0412(11) 0.0438(11) -0.0018(9) 0.0090(9) -0.0111(9)
    C7 0.0514(10) 0.0354(10) 0.0440(10) -0.0002(8) 0.0057(8) -0.0023(8)
    C8 0.0322(8) 0.0330(9) 0.0339(9) 0.0055(7) 0.0028(7) -0.0017(7)
    C9 0.0442(10) 0.0344(9) 0.0389(10) -0.0013(8) 0.0035(8) -0.0021(8)
    C10 0.0534(11) 0.0441(11) 0.0381(10) 0.0026(9) 0.0077(8) 0.0044(8)
    C11 0.0641(12) 0.0601(13) 0.0321(10) -0.0029(10) -0.0007(9) -0.0071(9)
    C12 0.0566(12) 0.0477(11) 0.0497(11) -0.0101(9) 0.0014(9) -0.0113(9)
    C13 0.0456(10) 0.0380(10) 0.0388(10) -0.0027(8) 0.0051(8) -0.0012(8)
    C14 0.0607(12) 0.0472(12) 0.0529(12) 0.0029(10) -0.0041(9) 0.0026(9)
    N1 0.0435(8) 0.0319(7) 0.0331(8) -0.0034(6) 0.0025(6) 0.0023(6)
    O1 0.0757(9) 0.0354(7) 0.0417(7) -0.0116(6) -0.0055(6) 0.0036(6)
    O2W 0.0476(10) 0.0314(10) 0.0442(10) 0 -0.0003(8) 0
    Cl1 0.1181(5) 0.0692(4) 0.0436(3) -0.0204(3) 0.0181(3) 0.0103(3)
_geom_special_details
;
All esds (except the esd in the dihedral angle between two l.s. planes) are
estimated using the full covariance matrix. The cell esds are taken into
account individually in the estimation of esds in distances, angles and
torsion angles; correlations between esds in cell parameters are only used
when they are defined by crystal symmetry. An approximate (isotropic)
treatment of cell esds is used for estimating esds involving l.s. planes.
;
loop_
    _geom_bond_atom_site_label_1
    _geom_bond_atom_site_label_2
    _geom_bond_site_symmetry_2
    _geom_bond_distance
    _geom_bond_publ_flag
    C1 O1 . 1.228(2) ?
    C1 N1 . 1.356(2) ?
    C1 C2 . 1.496(2) ?
    C2 C7 . 1.387(2) ?
    C2 C3 . 1.389(2) ?
    C3 C4 . 1.395(2) ?
    C3 H3 . 0.93 ?
    C4 C5 . 1.382(2) ?
    C4 C14 . 1.502(3) ?
    C5 C6 . 1.377(3) ?
    C5 H5 . 0.93 ?
    C6 C7 . 1.382(3) ?
    C6 H6 . 0.93 ?
    C7 H7 . 0.93 ?
    C8 C13 . 1.384(2) ?
    C8 C9 . 1.388(2) ?
    C8 N1 . 1.417(2) ?
    C9 C10 . 1.380(2) ?
    C9 H9 . 0.93 ?
    C10 C11 . 1.371(3) ?
    C10 Cl1 . 1.7451(19) ?
    C11 C12 . 1.380(3) ?
    C11 H11 . 0.93 ?
    C12 C13 . 1.375(2) ?
    C12 H12 . 0.93 ?
    C13 H13 . 0.93 ?
    C14 H14A . 0.96 ?
    C14 H14B . 0.96 ?
    C14 H14C . 0.96 ?
    C14 H14D . 0.96 ?
    C14 H14E . 0.96 ?
    C14 H14F . 0.96 ?
    N1 H1N . 0.86 ?
    O2W H2W . 0.813(18) ?
loop_
    _geom_angle_atom_site_label_1
    _geom_angle_atom_site_label_2
    _geom_angle_atom_site_label_3
    _geom_angle_site_symmetry_1
    _geom_angle_site_symmetry_3
    _geom_angle
    _geom_angle_publ_flag
    O1 C1 N1 . . 122.95(16) ?
    O1 C1 C2 . . 121.35(15) ?
    N1 C1 C2 . . 115.69(15) ?
    C7 C2 C3 . . 119.37(16) ?
    C7 C2 C1 . . 118.28(15) ?
    C3 C2 C1 . . 122.30(15) ?
    C2 C3 C4 . . 121.33(16) ?
    C2 C3 H3 . . 119.3 ?
    C4 C3 H3 . . 119.3 ?
    C5 C4 C3 . . 117.58(16) ?
    C5 C4 C14 . . 121.24(16) ?
    C3 C4 C14 . . 121.17(16) ?
    C6 C5 C4 . . 122.05(17) ?
    C6 C5 H5 . . 119 ?
    C4 C5 H5 . . 119 ?
    C5 C6 C7 . . 119.67(17) ?
    C5 C6 H6 . . 120.2 ?
    C7 C6 H6 . . 120.2 ?
    C6 C7 C2 . . 119.98(17) ?
    C6 C7 H7 . . 120 ?
    C2 C7 H7 . . 120 ?
    C13 C8 C9 . . 119.99(15) ?
    C13 C8 N1 . . 117.04(15) ?
    C9 C8 N1 . . 122.92(15) ?
    C10 C9 C8 . . 118.26(16) ?
    C10 C9 H9 . . 120.9 ?
    C8 C9 H9 . . 120.9 ?
    C11 C10 C9 . . 122.79(17) ?
    C11 C10 Cl1 . . 118.93(14) ?
    C9 C10 Cl1 . . 118.27(14) ?
    C10 C11 C12 . . 117.86(17) ?
    C10 C11 H11 . . 121.1 ?
    C12 C11 H11 . . 121.1 ?
    C13 C12 C11 . . 121.16(18) ?
    C13 C12 H12 . . 119.4 ?
    C11 C12 H12 . . 119.4 ?
    C12 C13 C8 . . 119.93(17) ?
    C12 C13 H13 . . 120 ?
    C8 C13 H13 . . 120 ?
    C4 C14 H14A . . 109.5 ?
    C4 C14 H14B . . 109.5 ?
    C4 C14 H14C . . 109.5 ?
    C4 C14 H14D . . 109.5 ?
    C4 C14 H14E . . 109.5 ?
    H14D C14 H14E . . 109.5 ?
    C4 C14 H14F . . 109.5 ?
    H14D C14 H14F . . 109.5 ?
    H14E C14 H14F . . 109.5 ?
    C1 N1 C8 . . 127.99(14) ?
    C1 N1 H1N . . 116 ?
    C8 N1 H1N . . 116 ?
loop_
    _geom_torsion_atom_site_label_1
    _geom_torsion_atom_site_label_2
    _geom_torsion_atom_site_label_3
    _geom_torsion_atom_site_label_4
    _geom_torsion_site_symmetry_1
    _geom_torsion_site_symmetry_2
    _geom_torsion_site_symmetry_3
    _geom_torsion_site_symmetry_4
    _geom_torsion
    _geom_torsion_publ_flag
    O1 C1 C2 C7 . . . . -33.4(2) ?
    N1 C1 C2 C7 . . . . 146.10(16) ?
    O1 C1 C2 C3 . . . . 144.07(17) ?
    N1 C1 C2 C3 . . . . -36.4(2) ?
    C7 C2 C3 C4 . . . . 0.2(2) ?
    C1 C2 C3 C4 . . . . -177.18(15) ?
    C2 C3 C4 C5 . . . . -0.7(2) ?
    C2 C3 C4 C14 . . . . 179.53(16) ?
    C3 C4 C5 C6 . . . . 0.1(3) ?
    C14 C4 C5 C6 . . . . 179.83(17) ?
    C4 C5 C6 C7 . . . . 1.0(3) ?
    C5 C6 C7 C2 . . . . -1.5(3) ?
    C3 C2 C7 C6 . . . . 0.9(3) ?
    C1 C2 C7 C6 . . . . 178.40(16) ?
    C13 C8 C9 C10 . . . . -0.6(2) ?
    N1 C8 C9 C10 . . . . -178.05(15) ?
    C8 C9 C10 C11 . . . . 0.1(3) ?
    C8 C9 C10 Cl1 . . . . 178.80(13) ?
    C9 C10 C11 C12 . . . . 0.5(3) ?
    Cl1 C10 C11 C12 . . . . -178.23(15) ?
    C10 C11 C12 C13 . . . . -0.5(3) ?
    C11 C12 C13 C8 . . . . 0.0(3) ?
    C9 C8 C13 C12 . . . . 0.6(3) ?
    N1 C8 C13 C12 . . . . 178.17(16) ?
    O1 C1 N1 C8 . . . . -4.7(3) ?
    C2 C1 N1 C8 . . . . 175.85(14) ?
    C13 C8 N1 C1 . . . . 169.04(16) ?
    C9 C8 N1 C1 . . . . -13.4(3) ?
loop_
    _geom_hbond_atom_site_label_D
    _geom_hbond_atom_site_label_H
    _geom_hbond_atom_site_label_A
    _geom_hbond_site_symmetry_A
    _geom_hbond_distance_DH
    _geom_hbond_distance_HA
    _geom_hbond_distance_DA
    _geom_hbond_angle_DHA
    N1 H1N O2W 3 0.86 2.2 3.0155(19) 158
    O2W H2W O1 . 0.813(18) 1.991(18) 2.7984(17) 171.9(19)
data_global
_journal_date_recd_electronic     2010-03-19
_journal_date_accepted     2010-03-19
_journal_name_full     'Acta Crystallographica, Section E'
_journal_year     2010
_journal_volume     66
_journal_issue      4
_journal_page_first     o997
_journal_page_last     o997
_journal_paper_category     QO
_journal_coeditor_code     BT5221
_publ_contact_author_name     'Prof. B. Thimme Gowda'
_publ_contact_author_address
;
  Department of Chemistry
  Mangalore University
  Mangalagangotri-574 199
  Mangalore, INDIA
;
_publ_contact_author_email     gowdabt@yahoo.com
_publ_contact_author_fax     '91 824 2287367'
_publ_contact_author_phone     '91 824 2287262'
_publ_section_title
;
<i>N</i>-(3-Chlorophenyl)-3-methylbenzamide hemihydrate
;
loop_
    _publ_author_name
    _publ_author_address
    'Vinola Zeena Rodrigues'
; Department of Chemistry
  Mangalore University
  Mangalagangotri 574 199
  Mangalore, India
;
    'Miroslav Tokar\<c\'ik'
; Faculty of Chemical and Food Technology
  Slovak Technical University
  Radlinsk\'eho 9
  SK-812 37 Bratislava
  Slovak Republic
;
    'B. Thimme Gowda'
; Department of Chemistry
  Mangalore University
  Mangalagangotri 574 199
  Mangalore, India
;
    'Jozef Ko\<z\'i\<sek'
; Faculty of Chemical and Food Technology
  Slovak Technical University
  Radlinsk\'eho 9
  SK-812 37 Bratislava
  Slovak Republic
;
