# Supplementary material for: N-(3-Chloro­phen­yl)-3-methyl­benzamide hemihydrate
Source: Acta Crystallogr Sect E Struct Rep Online. 2010 Mar 31;66(Pt 4):o997. doi: 10.1107/S1600536810010354 (PMC2984021; doi:10.1107/S1600536810010354)
Supplement: Supplementary file 2 [file e-66-0o997-Isup2.hkl]

#
# h,k,l, Fc-squared, Fo-squared, sigma(Fo-squared) and status flag
#
data_I
_shelx_title ' b108, C 1 2/c 1'
_shelx_refln_list_code          4
_shelx_F_calc_maximum      322.04
_exptl_crystal_F_000      1064.00
_reflns_d_resolution_high  0.8316
 
loop_
 _symmetry_equiv_pos_as_xyz
 'x, y, z'
 '-x, y, -z+1/2'
 'x+1/2, y+1/2, z'
 '-x+1/2, y+1/2, -z+1/2'
 '-x, -y, -z'
 'x, -y, z-1/2'
 '-x+1/2, -y+1/2, -z'
 'x+1/2, -y+1/2, z-1/2'
 
_cell_length_a     7.6497
_cell_length_b    12.6829
_cell_length_c    25.9694
_cell_angle_alpha  90.000
_cell_angle_beta   95.365
_cell_angle_gamma  90.000
 
_shelx_F_squared_multiplier     1.000
 
loop_
 _refln_index_h
 _refln_index_k
 _refln_index_l
 _refln_F_squared_calc
 _refln_F_squared_meas
 _refln_F_squared_sigma
 _refln_observed_status
   2   0   0    68126.84    65220.28    639.42 o
   4   0   0     9529.25     8773.01     72.94 o
   6   0   0       90.26       82.03      9.73 o
   8   0   0      122.65      136.47     20.85 o
   1   1   0      154.42      187.89      3.86 o
   3   1   0     1366.44     1384.60     12.25 o
   5   1   0        7.91       15.03      3.80 o
   7   1   0       60.34       59.14      6.85 o
   9   1   0        9.48       13.18     15.38 o
   0   2   0      232.60      248.45     18.12 o
   2   2   0    96754.08    96641.86    254.50 o
   4   2   0    16232.02    16040.83     61.88 o
   6   2   0     3017.37     2754.26     27.95 o
   8   2   0      272.53      280.40     15.73 o
   1   3   0      131.43      149.75      7.89 o
   3   3   0     1460.94     1463.40      8.98 o
   5   3   0       86.18       91.99      4.61 o
   7   3   0      143.23      127.77      7.37 o
   0   4   0     8471.23     8614.06     37.41 o
   2   4   0     1364.12     1156.09     10.05 o
   4   4   0     4056.16     3867.56     20.05 o
   6   4   0     2142.92     2010.94     42.83 o
   8   4   0       95.51       91.18     14.76 o
   1   5   0        3.03        4.95      5.77 o
   3   5   0       98.33      138.32      5.89 o
   5   5   0      361.52      349.78      8.23 o
   7   5   0       57.33       55.14     10.28 o
   0   6   0    10809.10    10915.44     39.91 o
   2   6   0     2414.44     2379.42     13.83 o
   4   6   0       42.91       46.56      2.99 o
   6   6   0       70.28       43.27      7.54 o
   8   6   0       24.15       44.06     22.20 o
   1   7   0       47.31       42.43      7.03 o
   3   7   0      486.37      516.93      7.96 o
   5   7   0        3.74        3.66     10.07 o
   7   7   0       99.02      103.53     14.53 o
   0   8   0      665.98      607.79     14.78 o
   2   8   0     1468.11     1396.98     13.93 o
   4   8   0     1168.76     1140.04     11.89 o
   6   8   0       67.77       87.05     11.43 o
   1   9   0      437.29      398.45      9.71 o
   3   9   0      138.11      111.60      9.58 o
   5   9   0       25.55       31.14     13.67 o
   7   9   0       57.25       68.80     17.16 o
   0  10   0     3291.56     3314.47     31.99 o
   2  10   0     1629.91     1574.19     18.20 o
   4  10   0       32.43       32.70      8.66 o
   6  10   0      145.20      168.90     17.87 o
   1  11   0      899.68      892.02     21.77 o
   3  11   0       22.16       16.21      9.48 o
   5  11   0       61.48       92.95     17.26 o
   0  12   0       70.76       92.46     22.03 o
   2  12   0      150.83      193.38     13.37 o
   4  12   0      297.38      325.32     19.02 o
   1  13   0      160.62      185.06     14.79 o
   3  13   0      610.16      669.59     14.82 o
   0  14   0      244.73      238.17     28.65 o
   2  14   0      199.73      206.64     13.74 o
   1  15   0        1.16       19.98     22.21 o
  -9   1   1        2.78       12.18     15.09 o
  -7   1   1       88.52       75.04      4.97 o
  -5   1   1        8.57       11.57      3.89 o
  -3   1   1      311.79      365.35      5.50 o
  -1   1   1       62.69       82.51      4.00 o
   1   1   1     9980.74     9710.38     31.00 o
   3   1   1     1428.26     1537.48     11.02 o
   5   1   1     1543.39     1427.99     21.43 o
   7   1   1       59.69       58.43      5.82 o
   9   1   1        4.34        6.02     15.37 o
  -8   2   1        4.07       21.47     14.69 o
  -6   2   1      115.00      132.79      5.83 o
  -4   2   1     1357.66     1473.41     14.51 o
  -2   2   1    82605.70    82628.13    377.75 o
   0   2   1    39779.92    39999.10    283.93 o
   2   2   1     5790.06     5760.50     29.75 o
   4   2   1     4912.35     4947.28     18.09 o
   6   2   1       17.52       30.81      5.40 o
   8   2   1       45.33       43.85     14.92 o
  -9   3   1       16.35       15.78     16.10 o
  -7   3   1       54.49       50.33      9.15 o
  -5   3   1      192.33      216.29      5.93 o
  -3   3   1      795.21      684.75      7.46 o
  -1   3   1     3125.98     3204.87     19.36 o
   1   3   1     2276.71     2357.04     12.37 o
   3   3   1     6217.45     6268.68     18.93 o
   5   3   1      130.36      145.99      5.44 o
   7   3   1        0.06       19.12      7.34 o
  -8   4   1       69.48       49.58     14.35 o
  -6   4   1     2857.20     2767.19     20.98 o
  -4   4   1     5334.26     5411.36     30.80 o
  -2   4   1     1621.11     1650.76     11.97 o
   0   4   1      914.63      963.46     10.38 o
   2   4   1      497.59      492.77      7.95 o
   4   4   1     7620.11     7475.90     28.11 o
   6   4   1      121.32      136.50      6.15 o
   8   4   1        3.41        6.80     13.69 o
  -7   5   1      155.17      165.47     10.90 o
  -5   5   1     1545.34     1462.09     12.51 o
  -3   5   1      719.32      756.56      7.47 o
  -1   5   1     2567.97     2596.21     18.00 o
   1   5   1      584.17      510.90     10.54 o
   3   5   1      196.27      255.19      5.01 o
   5   5   1      321.91      306.08      7.38 o
   7   5   1      103.86      100.58     10.28 o
  -8   6   1      235.96      221.81     23.13 o
  -6   6   1      273.58      337.63     12.84 o
  -4   6   1      491.42      472.16      5.93 o
  -2   6   1        6.26       11.82      7.00 o
   0   6   1      103.20       95.92      8.61 o
   2   6   1      535.34      531.52      8.71 o
   4   6   1        1.82        9.30      7.52 o
   6   6   1      238.68      205.30      8.25 o
   8   6   1        8.17        9.34     21.63 o
  -7   7   1      354.59      308.60     15.53 o
  -5   7   1        7.06        6.30     10.70 o
  -3   7   1      203.11      186.10      7.20 o
  -1   7   1      803.18      807.89     10.46 o
   1   7   1      224.65      182.40      7.02 o
   3   7   1      963.70      963.93     11.67 o
   5   7   1        0.22        1.93      9.27 o
   7   7   1        1.90       19.54     15.65 o
  -6   8   1        6.69       32.58     12.11 o
  -4   8   1      389.13      424.76      9.52 o
  -2   8   1      210.32      209.43      8.76 o
   0   8   1      170.71      159.95     10.74 o
   2   8   1        7.46       12.51      7.73 o
   4   8   1        0.01       -0.03      5.97 o
   6   8   1       52.66       48.76     11.62 o
  -7   9   1       18.60       26.96     16.63 o
  -5   9   1       94.51       90.31      6.73 o
  -3   9   1      310.90      348.78     11.32 o
  -1   9   1        0.59       -0.04      8.14 o
   1   9   1     1467.12     1459.82     14.32 o
   3   9   1        2.44       -0.05      9.03 o
   5   9   1       56.36       61.56     14.44 o
   7   9   1       38.28       41.07     15.98 o
  -6  10   1        4.28        4.58     15.56 o
  -4  10   1       91.29       69.65      8.88 o
  -2  10   1        7.45       48.41     10.71 o
   0  10   1       93.68      113.45     10.14 o
   2  10   1       37.43       37.61     10.71 o
   4  10   1       22.15       13.84     10.40 o
   6  10   1       44.81       53.26     15.62 o
  -5  11   1      311.13      326.48     16.94 o
  -3  11   1      655.86      618.21     12.06 o
  -1  11   1     1091.04     1028.52     14.94 o
   1  11   1      257.72      234.96     16.16 o
   3  11   1        4.73        0.12      9.31 o
   5  11   1        0.15        0.74     16.61 o
  -4  12   1      323.90      298.10     13.91 o
  -2  12   1      803.00      781.60     15.84 o
   0  12   1     1281.44     1236.37     23.70 o
   2  12   1        0.04       15.16     13.20 o
   4  12   1        1.70       17.80     17.03 o
  -3  13   1       93.53       93.30     12.38 o
  -1  13   1       40.42       22.67     14.52 o
   1  13   1      838.15      814.34     18.94 o
   3  13   1      369.16      443.59     16.90 o
  -2  14   1      148.39      153.04     13.64 o
   0  14   1       27.77       29.97     18.14 o
   2  14   1      506.32      531.53     19.69 o
  -1  15   1        8.69       16.27     15.60 o
   1  15   1       22.86       42.24     22.28 o
  -8   0   2       26.18       23.62     20.12 o
  -6   0   2       23.33       26.48      7.49 o
  -4   0   2     2122.94     2221.10     13.08 o
  -2   0   2   103709.92   102518.52    555.12 o
   2   0   2    31898.18    31706.09    193.20 o
   4   0   2      302.10      287.43      6.33 o
   6   0   2      482.91      461.71     11.66 o
   8   0   2      788.36      730.75     22.95 o
  -9   1   2       17.84       17.52     15.41 o
  -7   1   2       42.72       39.17      5.35 o
  -5   1   2       20.62       23.42      4.95 o
  -3   1   2       41.96       21.30      4.15 o
  -1   1   2     2531.11     2687.64     17.53 o
   1   1   2      170.75      170.75      4.22 o
   3   1   2        6.50       10.78      3.74 o
   5   1   2       55.55       83.55      4.12 o
   7   1   2       51.47       46.46      4.93 o
   9   1   2       28.37       27.88     15.71 o
  -8   2   2      309.81      277.43     14.79 o
  -6   2   2      493.19      456.18      6.95 o
  -4   2   2     1806.68     2011.52     11.87 o
  -2   2   2    26210.43    25936.11    132.41 o
   0   2   2      287.39      292.47      6.74 o
   2   2   2     4000.33     4259.11     15.83 o
   4   2   2       21.87       35.62      5.52 o
   6   2   2      528.05      442.09     17.47 o
   8   2   2       85.07       84.67     14.28 o
  -9   3   2        0.36        5.82     16.23 o
  -7   3   2        8.97       13.73      9.71 o
  -5   3   2        4.36       12.01      3.24 o
  -3   3   2      535.41      576.31      5.44 o
  -1   3   2     5663.95     5485.68     19.30 o
   1   3   2        0.56       -0.03      6.57 o
   3   3   2      228.51      289.82      5.68 o
   5   3   2       66.15       60.88      4.98 o
   7   3   2        2.33       12.40      9.92 o
  -8   4   2       38.05       72.65     12.22 o
  -6   4   2      105.93      145.68      9.19 o
  -4   4   2     9745.81     9850.08     55.50 o
  -2   4   2      713.07      763.88      7.98 o
   0   4   2     4427.61     4305.62     33.78 o
   2   4   2     1255.21     1342.51      8.46 o
   4   4   2      451.06      480.62     17.04 o
   6   4   2       48.95       55.06      5.94 o
   8   4   2       17.71       23.18     13.68 o
  -7   5   2       14.09       40.32     11.12 o
  -5   5   2       29.46       36.64      6.69 o
  -3   5   2       89.70      110.06      5.68 o
  -1   5   2       16.08        7.83      8.97 o
   1   5   2      906.79      957.33      9.10 o
   3   5   2      143.33      104.48      3.96 o
   5   5   2      133.16      129.26      6.24 o
   7   5   2        0.07       -0.03      6.24 o
  -8   6   2      244.73      240.05     21.59 o
  -6   6   2     2257.94     2183.69     27.98 o
  -4   6   2       23.53       25.79      5.17 o
  -2   6   2       74.36       77.05      6.84 o
   0   6   2      460.87      527.68      9.89 o
   2   6   2     1514.02     1451.35     10.35 o
   4   6   2      306.43      342.33      8.32 o
   6   6   2       80.82       88.25      7.85 o
   8   6   2       23.67       22.10     25.53 o
  -7   7   2        4.42       22.57     14.02 o
  -5   7   2       95.21      128.97     12.22 o
  -3   7   2      660.72      653.29      8.38 o
  -1   7   2      432.88      461.19      8.91 o
   1   7   2      211.41      265.37      7.76 o
   3   7   2       29.81       44.70      6.67 o
   5   7   2      595.07      571.42     12.26 o
   7   7   2       24.76       25.69     14.56 o
  -6   8   2      619.23      569.92     15.64 o
  -4   8   2      171.20      173.52     10.46 o
  -2   8   2      551.39      515.83      9.15 o
   0   8   2      290.09      276.08     11.46 o
   2   8   2        0.47        1.93      7.24 o
   4   8   2       86.81       74.52      6.12 o
   6   8   2      123.45      113.82     11.06 o
  -7   9   2      115.72      128.54     16.05 o
  -5   9   2      199.97      192.06     11.25 o
  -3   9   2     3376.85     3202.45     21.73 o
  -1   9   2       61.47       68.97      8.32 o
   1   9   2      469.86      420.22      9.06 o
   3   9   2      240.46      239.09     12.23 o
   5   9   2        0.31        8.28     14.76 o
   7   9   2       21.73       11.30     19.37 o
  -6  10   2      137.43      124.69     16.42 o
  -4  10   2      391.81      380.93     11.55 o
  -2  10   2     2625.49     2654.66     20.64 o
   0  10   2      109.98      130.73     12.50 o
   2  10   2      162.25      174.96     11.43 o
   4  10   2       22.52       21.07     10.06 o
   6  10   2      100.03       66.08     16.01 o
  -5  11   2      119.72      114.21     15.72 o
  -3  11   2        8.02        2.79     11.47 o
  -1  11   2     1010.05      950.93     22.57 o
   1  11   2      420.02      418.18     13.58 o
   3  11   2      116.16      117.23     10.62 o
   5  11   2        4.24       21.82     16.58 o
  -4  12   2      232.94      245.45     13.81 o
  -2  12   2      216.52      221.31     12.42 o
   0  12   2     1780.89     1775.56     21.47 o
   2  12   2      676.17      692.50     20.93 o
   4  12   2      208.56      195.30     16.53 o
  -3  13   2       14.33        6.97     11.95 o
  -1  13   2       19.11       10.52     13.25 o
   1  13   2      241.44      226.21     14.76 o
   3  13   2      567.55      525.22     17.27 o
  -2  14   2        0.09        0.66     13.36 o
   0  14   2       81.24       97.93     17.10 o
   2  14   2      354.19      381.39     19.02 o
  -1  15   2        0.00       -0.07     14.09 o
   1  15   2      160.10      183.17     23.84 o
  -9   1   3       25.11       13.88     15.63 o
  -7   1   3        0.75        4.95      6.17 o
  -5   1   3        1.16        5.36      5.51 o
  -3   1   3       93.78      130.82      4.80 o
  -1   1   3      715.72      722.56     10.60 o
   1   1   3     6667.14     7030.19     22.34 o
   3   1   3      408.49      339.66      5.03 o
   5   1   3       91.52       99.16      4.19 o
   7   1   3      163.11      154.71      7.66 o
   9   1   3        1.28        3.70     15.49 o
  -8   2   3        5.66       20.64     13.61 o
  -6   2   3      461.65      454.64      7.53 o
  -4   2   3     8130.75     8081.07     35.69 o
  -2   2   3     4232.22     4198.10     27.61 o
   0   2   3     1985.18     2075.12     21.50 o
   2   2   3     4835.41     4908.21     21.82 o
   4   2   3     1156.42     1085.43     11.91 o
   6   2   3      634.97      600.33      7.01 o
   8   2   3       36.86       36.35     12.82 o
  -9   3   3        0.02        8.33     17.44 o
  -7   3   3        0.04        9.77      8.10 o
  -5   3   3      455.45      473.72      6.27 o
  -3   3   3      174.07      208.67      4.82 o
  -1   3   3     9554.91     9843.02     34.66 o
   1   3   3       59.50       59.58      7.37 o
   3   3   3     5660.39     5868.03     17.13 o
   5   3   3      458.00      441.22      6.56 o
   7   3   3       39.53       33.30      9.78 o
  -8   4   3     1131.85     1062.57     17.64 o
  -6   4   3     1480.61     1419.79     13.28 o
  -4   4   3     1792.25     1792.56     14.41 o
  -2   4   3     1612.42     1701.43      9.63 o
   0   4   3     2867.89     3038.17     17.41 o
   2   4   3     1139.93     1287.92      8.40 o
   4   4   3     1231.66     1255.08     33.04 o
   6   4   3      141.33      124.16      5.90 o
   8   4   3        0.08       19.44     14.03 o
  -7   5   3      255.07      269.90     13.83 o
  -5   5   3        1.90        5.80      2.82 o
  -3   5   3     5814.25     5799.58     22.40 o
  -1   5   3      709.52      754.50      7.35 o
   1   5   3    18859.06    20327.09     65.89 o
   3   5   3      419.45      387.20      6.02 o
   5   5   3      161.89      147.39      7.23 o
   7   5   3       13.13       11.82      7.13 o
  -8   6   3      282.21      325.95     18.79 o
  -6   6   3     1670.53     1568.12     22.85 o
  -4   6   3      248.01      247.03      6.76 o
  -2   6   3      378.20      389.50      7.99 o
   0   6   3     1908.69     1979.02     13.90 o
   2   6   3     1836.80     1866.15     12.07 o
   4   6   3      716.28      721.07     10.68 o
   6   6   3      108.06      116.63      8.25 o
   8   6   3        9.60       31.70     24.65 o
  -7   7   3      401.01      424.35     16.54 o
  -5   7   3     3923.64     3875.53     45.66 o
  -3   7   3      995.86     1065.24      9.54 o
  -1   7   3     6755.78     6977.41     44.98 o
   1   7   3      338.74      261.55      8.18 o
   3   7   3     1015.49     1076.68     10.06 o
   5   7   3      362.36      365.22     10.65 o
   7   7   3        3.82       11.22     14.54 o
  -6   8   3      101.38      111.92     14.06 o
  -4   8   3     1830.32     1857.55     20.52 o
  -2   8   3       65.36       87.79      7.46 o
   0   8   3     1740.84     1701.19     16.65 o
   2   8   3       53.65       62.42      6.79 o
   4   8   3     1129.20     1091.07     18.27 o
   6   8   3       86.66      101.92     10.93 o
  -7   9   3      100.89       94.09     15.91 o
  -5   9   3      656.76      670.87     13.67 o
  -3   9   3     4556.63     4537.90     24.09 o
  -1   9   3     1977.74     1914.80     22.69 o
   1   9   3     1483.60     1490.17     14.68 o
   3   9   3     1565.69     1533.91     19.22 o
   5   9   3       74.73       97.29     14.60 o
   7   9   3      189.76      202.33     25.86 o
  -6  10   3       29.34       34.75     15.67 o
  -4  10   3      178.53      172.52     12.59 o
  -2  10   3     3033.76     3048.38     21.38 o
   0  10   3     1113.74     1167.06     16.51 o
   2  10   3      508.59      530.17     12.98 o
   4  10   3      109.09       82.08     10.28 o
   6  10   3        1.52       19.33     14.98 o
  -5  11   3       18.49        8.82     16.60 o
  -3  11   3      144.82      159.80     13.61 o
  -1  11   3     3782.50     3766.39     46.17 o
   1  11   3     5384.39     5310.93     25.03 o
   3  11   3      475.10      443.67     12.11 o
   5  11   3      349.75      331.01     18.67 o
  -4  12   3       12.81        8.89     12.26 o
  -2  12   3        3.52        6.38     12.06 o
   0  12   3      229.02      209.24     17.06 o
   2  12   3      211.89      256.18     14.28 o
   4  12   3       76.04      108.74     16.31 o
  -3  13   3      348.59      339.03     13.73 o
  -1  13   3       15.30       18.70     11.79 o
   1  13   3       73.78       93.02     13.89 o
   3  13   3     1125.28     1163.68     23.88 o
  -2  14   3        2.42       -0.06     12.92 o
   0  14   3       61.22       54.77     16.59 o
   2  14   3        6.46        8.28     18.23 o
  -1  15   3      173.16      178.71     19.40 o
   1  15   3       56.78       80.97     22.47 o
  -8   0   4       47.25       50.12     17.43 o
  -6   0   4      156.67      148.12      8.99 o
  -4   0   4    13644.47    13838.79     90.71 o
  -2   0   4    13911.44    13717.89     63.08 o
   0   0   4      433.70      347.14      9.50 o
   2   0   4     8091.43     7906.71     49.98 o
   4   0   4     2172.32     2256.18     22.79 o
   6   0   4     1430.69     1448.34     16.39 o
   8   0   4      238.06      274.57     20.49 o
  -9   1   4        1.30       12.06     16.72 o
  -7   1   4       20.99       18.47      6.66 o
  -5   1   4       70.24       67.05      5.58 o
  -3   1   4     2401.64     2378.89      9.99 o
  -1   1   4     2532.69     2419.77     27.27 o
   1   1   4     5293.16     4919.47     13.60 o
   3   1   4        3.41       11.24      4.50 o
   5   1   4      144.02      137.82      4.39 o
   7   1   4        6.89       13.48      4.65 o
  -8   2   4      159.01      145.07     15.25 o
  -6   2   4      660.93      691.24      9.19 o
  -4   2   4      566.34      578.96      6.21 o
  -2   2   4      108.28      138.01      5.09 o
   0   2   4    29344.09    28774.59    151.07 o
   2   2   4     6458.15     6681.63     34.49 o
   4   2   4     5661.43     5446.99     70.53 o
   6   2   4      180.52      168.56      6.70 o
   8   2   4       12.37       11.50     12.45 o
  -9   3   4       45.31       42.70     15.70 o
  -7   3   4        2.02        2.10      5.32 o
  -5   3   4      365.73      379.30      5.93 o
  -3   3   4       53.70       61.81      5.00 o
  -1   3   4     1923.28     1755.89     13.29 o
   1   3   4      125.60      190.93      8.00 o
   3   3   4     1169.36     1098.23      7.72 o
   5   3   4      267.28      271.26      7.32 o
   7   3   4       18.45       16.28      5.27 o
  -8   4   4      122.72      126.44     14.31 o
  -6   4   4      401.38      340.45     15.50 o
  -4   4   4        9.49       13.43      4.73 o
  -2   4   4     7815.70     7697.98     29.28 o
   0   4   4     1075.63     1071.42      9.95 o
   2   4   4     5475.03     5343.18     27.51 o
   4   4   4      133.13      171.97      5.54 o
   6   4   4      141.00      141.31      5.68 o
   8   4   4       11.01       29.90     14.13 o
  -7   5   4      390.20      432.65     13.05 o
  -5   5   4       41.66       45.68      5.60 o
  -3   5   4       46.13       50.79      5.99 o
  -1   5   4      115.64       87.57      6.53 o
   1   5   4      158.91      264.31      7.45 o
   3   5   4      624.77      668.80      6.35 o
   5   5   4       15.16       13.95      6.72 o
   7   5   4       11.16       13.05      7.45 o
  -8   6   4      632.65      586.23     19.81 o
  -6   6   4      111.18      134.80      8.59 o
  -4   6   4     1343.65     1326.36      9.34 o
  -2   6   4      815.50      801.85      7.47 o
   0   6   4     1150.55     1049.35     10.21 o
   2   6   4      630.88      764.40     11.36 o
   4   6   4      112.00      106.99      8.08 o
   6   6   4        0.10       -0.03      6.98 o
   8   6   4       35.50       30.28     23.54 o
  -7   7   4       45.80       82.67     14.16 o
  -5   7   4      563.38      580.97     17.76 o
  -3   7   4      757.89      665.70      8.60 o
  -1   7   4     2321.61     2562.99     14.72 o
   1   7   4       12.34       18.59      6.61 o
   3   7   4       65.57       65.84      7.13 o
   5   7   4       61.06       75.98      9.87 o
   7   7   4        4.95       14.03     24.32 o
  -6   8   4        0.22        6.99     13.94 o
  -4   8   4     1013.23      948.51     12.14 o
  -2   8   4      837.88      881.21     10.11 o
   0   8   4      202.07      180.78      8.34 o
   2   8   4     1686.35     1625.19     18.59 o
   4   8   4     1074.16     1066.92     16.01 o
   6   8   4       29.98       43.11     11.78 o
  -7   9   4      156.69      141.70     16.44 o
  -5   9   4      319.77      290.48     12.34 o
  -3   9   4       31.30       48.99      9.80 o
  -1   9   4     3609.96     3498.50     22.48 o
   1   9   4       10.53       25.94      8.75 o
   3   9   4       16.87       32.85      7.84 o
   5   9   4       40.56       57.18     14.88 o
   7   9   4      106.18      102.96     24.24 o
  -6  10   4       27.13       26.81     17.00 o
  -4  10   4       47.10       67.88     11.76 o
  -2  10   4       46.07       78.23     10.27 o
   0  10   4        3.65       22.53     10.17 o
   2  10   4      454.04      380.51     13.04 o
   4  10   4       72.51       62.20      8.76 o
   6  10   4      363.48      344.56     16.52 o
  -5  11   4        8.14       21.69     18.09 o
  -3  11   4      165.82      160.86     14.04 o
  -1  11   4      481.73      501.65     17.44 o
   1  11   4      229.48      263.62     12.29 o
   3  11   4       14.14       15.45      8.75 o
   5  11   4        3.38       21.82     16.17 o
  -4  12   4       96.56       91.14     13.68 o
  -2  12   4      445.68      437.54     15.65 o
   0  12   4      230.06      219.00     11.69 o
   2  12   4        1.51       10.36     11.84 o
   4  12   4       19.90       24.01     15.53 o
  -3  13   4       45.96       43.27     12.21 o
  -1  13   4      492.65      436.26     15.10 o
   1  13   4      872.66      805.90     20.81 o
   3  13   4       36.76       41.96     17.96 o
  -2  14   4       15.77       32.49     12.62 o
   0  14   4      142.69      134.64     15.18 o
   2  14   4       29.45        6.83     18.35 o
  -1  15   4        0.95       18.27     18.19 o
   1  15   4       12.62       15.04     22.11 o
  -9   1   5       28.23       49.66     16.98 o
  -7   1   5       76.16       71.12      6.99 o
  -5   1   5      159.06      135.87      6.06 o
  -3   1   5       65.16       68.38      4.30 o
  -1   1   5     6122.13     6482.56     51.95 o
   1   1   5    12788.24    12383.34     31.21 o
   3   1   5      485.41      531.01      6.04 o
   5   1   5       11.81       23.77      3.62 o
   7   1   5        0.75       11.11      5.17 o
  -8   2   5       57.17       78.19      9.79 o
  -6   2   5      988.81      998.51      9.84 o
  -4   2   5       19.94       54.03      5.14 o
  -2   2   5     2485.28     2493.87      9.59 o
   0   2   5       33.47       37.62      7.19 o
   2   2   5      191.23      195.92      4.48 o
   4   2   5      649.00      656.91     11.99 o
   6   2   5      139.94      148.05      6.72 o
   8   2   5       57.48       58.45     13.01 o
  -7   3   5       53.06       45.25      6.88 o
  -5   3   5       49.73       59.76      5.46 o
  -3   3   5      129.03      191.92      5.36 o
  -1   3   5     1504.80     1499.94      9.67 o
   1   3   5      234.69      230.74      8.33 o
   3   3   5       64.12       62.13      3.27 o
   5   3   5       69.32       81.09      5.36 o
   7   3   5       23.23       26.81      7.18 o
  -8   4   5      641.48      630.83     18.54 o
  -6   4   5     1051.96     1009.12     17.10 o
  -4   4   5      269.51      276.84      5.55 o
  -2   4   5     1206.58     1243.22      9.45 o
   0   4   5     3124.81     3242.95     12.14 o
   2   4   5     8247.42     8458.33     34.90 o
   4   4   5      116.89      109.40      5.09 o
   6   4   5        0.90        6.46      4.27 o
   8   4   5       68.04       64.86     13.16 o
  -7   5   5      314.26      373.09     11.18 o
  -5   5   5      312.86      351.23      7.50 o
  -3   5   5      385.03      385.03      7.47 o
  -1   5   5      745.33      676.57      7.97 o
   1   5   5       83.36      117.59      5.80 o
   3   5   5     3185.75     3201.16     14.74 o
   5   5   5       31.46       23.60      6.07 o
   7   5   5      133.48      113.84     14.10 o
  -8   6   5      462.93      448.63     20.06 o
  -6   6   5      243.75      205.37     12.58 o
  -4   6   5      179.38      182.89      7.22 o
  -2   6   5      293.39      269.29      7.10 o
   0   6   5      105.56      203.46      8.29 o
   2   6   5     4032.48     4263.14     69.17 o
   4   6   5      133.70      124.06      8.14 o
   6   6   5       19.01       18.70      6.83 o
   8   6   5        4.59       16.66     21.63 o
  -7   7   5      201.66      179.89     15.07 o
  -5   7   5      859.20      784.53     23.01 o
  -3   7   5     1934.01     1748.36     28.78 o
  -1   7   5     2583.59     2705.08     18.07 o
   1   7   5     4474.12     4507.18     32.55 o
   3   7   5        9.20       27.46      6.39 o
   5   7   5      618.37      564.83     11.43 o
   7   7   5      124.54      111.70     26.48 o
  -6   8   5      124.92      159.62     14.30 o
  -4   8   5       15.27       22.90      9.39 o
  -2   8   5        7.36       14.40      7.37 o
   0   8   5      850.94      919.78     10.61 o
   2   8   5       20.48       32.28      6.31 o
   4   8   5      672.13      611.49     10.65 o
   6   8   5        2.31       19.26     12.17 o
  -7   9   5       11.94       34.64     16.52 o
  -5   9   5      444.59      403.70     12.09 o
  -3   9   5      713.68      757.46     12.35 o
  -1   9   5     1812.69     1826.43     15.77 o
   1   9   5      538.61      513.48     11.06 o
   3   9   5      651.13      547.59     14.10 o
   5   9   5        2.11       12.99     13.27 o
   7   9   5       87.99       92.98     27.02 o
  -6  10   5      145.26      128.67     18.11 o
  -4  10   5     1220.87     1238.28     17.49 o
  -2  10   5      286.33      305.00     11.09 o
   0  10   5       17.43       21.49     10.14 o
   2  10   5      284.67      278.62      7.41 o
   4  10   5       44.94       58.03      6.38 o
   6  10   5       31.39       12.80     14.15 o
  -5  11   5      219.37      234.49     19.71 o
  -3  11   5      657.83      607.64     15.18 o
  -1  11   5      498.23      457.23     15.52 o
   1  11   5      121.52      138.16     11.54 o
   3  11   5       56.85       66.03      8.93 o
   5  11   5        6.57        7.27     15.51 o
  -4  12   5       47.60       51.22     13.17 o
  -2  12   5       70.75       71.39     13.39 o
   0  12   5       43.95       27.76     12.95 o
   2  12   5       68.24       57.96     11.67 o
   4  12   5       81.32       85.01     17.30 o
  -3  13   5       82.00       84.50     13.25 o
  -1  13   5       93.87      110.48     12.05 o
   1  13   5      370.15      317.39     15.78 o
   3  13   5      103.05       90.96     17.73 o
  -2  14   5       99.37      104.42     12.85 o
   0  14   5       29.81       24.09     17.34 o
   2  14   5       16.36       34.17     18.81 o
  -8   0   6       33.11       33.85     15.07 o
  -6   0   6      461.75      465.99     12.07 o
  -4   0   6     1082.83     1180.12      8.08 o
  -2   0   6    17349.55    16993.09     31.54 o
   0   0   6     1967.84     1861.72      9.09 o
   2   0   6     7062.18     6907.24     40.90 o
   4   0   6      234.36      188.70      8.43 o
   6   0   6      251.78      252.84      9.48 o
   8   0   6       36.70       47.21     18.84 o
  -9   1   6        8.63       16.34     17.70 o
  -7   1   6        4.27        6.95      7.58 o
  -5   1   6      454.40      439.72      5.56 o
  -3   1   6     2361.16     2330.50     10.33 o
  -1   1   6    24830.71    25123.46    159.94 o
   1   1   6     9952.89     9713.99     19.66 o
   3   1   6     4056.99     3896.18     14.05 o
   5   1   6      133.50      142.88      6.02 o
   7   1   6      120.02      122.46      6.05 o
  -8   2   6       90.08      109.14     11.10 o
  -6   2   6      692.72      680.44      7.84 o
  -4   2   6    12267.14    12095.96     39.28 o
  -2   2   6     2220.17     2058.33     12.07 o
   0   2   6     6877.88     6610.68     38.96 o
   2   2   6      444.68      396.11      4.75 o
   4   2   6      672.12      697.55     30.99 o
   6   2   6       35.36       42.59      5.08 o
   8   2   6        0.01       10.01     12.47 o
  -7   3   6      430.78      426.75     10.67 o
  -5   3   6     1027.17      990.05      8.35 o
  -3   3   6     8569.22     8749.52     33.75 o
  -1   3   6     1301.86     1336.08     13.50 o
   1   3   6    11058.10    11218.51     46.28 o
   3   3   6     1853.93     1929.86     10.47 o
   5   3   6     1672.86     1566.02     17.25 o
   7   3   6        0.16       13.14      8.35 o
  -8   4   6      156.50      152.05     13.07 o
  -6   4   6      715.05      778.28     11.06 o
  -4   4   6     1567.73     1595.50      8.98 o
  -2   4   6    10303.05    10836.90     32.79 o
   0   4   6    17262.40    17465.09     58.48 o
   2   4   6     5132.87     5398.30     22.49 o
   4   4   6      608.18      646.05      6.72 o
   6   4   6        6.92        9.17      7.54 o
   8   4   6        0.26        9.07     15.21 o
  -7   5   6      650.35      649.15     13.62 o
  -5   5   6     2945.95     2880.37     20.30 o
  -3   5   6     2211.85     2140.87     14.55 o
  -1   5   6     6757.70     7171.41     28.17 o
   1   5   6     2917.73     3167.66     23.77 o
   3   5   6     1741.17     1531.59     28.47 o
   5   5   6      206.78      205.52      6.77 o
   7   5   6      140.91      146.38     13.21 o
  -8   6   6      100.92      156.53     18.42 o
  -6   6   6        6.97       20.18      7.00 o
  -4   6   6      251.87      286.54      7.79 o
  -2   6   6     4304.17     4205.77     22.47 o
   0   6   6     8160.48     8621.19     45.63 o
   2   6   6     5429.82     5475.22     24.11 o
   4   6   6      349.83      346.67      7.15 o
   6   6   6       79.73       96.31      8.91 o
   8   6   6        8.82       -0.10     19.63 o
  -7   7   6      115.83      132.14     14.97 o
  -5   7   6       99.45      130.47      9.33 o
  -3   7   6     3611.17     3577.64     27.33 o
  -1   7   6     3866.37     3834.14     16.96 o
   1   7   6      611.22      604.25     11.24 o
   3   7   6      166.79      179.51      6.01 o
   5   7   6       63.36       62.45      6.66 o
   7   7   6       58.81       81.72     26.21 o
  -6   8   6      871.51      889.16     18.52 o
  -4   8   6      965.67      992.92     13.09 o
  -2   8   6      322.04      342.99      9.09 o
   0   8   6      314.46      415.56      8.33 o
   2   8   6        0.03        7.22      5.19 o
   4   8   6      247.54      215.73     12.12 o
   6   8   6       71.39       81.73     12.53 o
  -7   9   6       94.46       96.55     17.12 o
  -5   9   6        7.56        8.40      9.38 o
  -3   9   6      673.27      660.45     14.84 o
  -1   9   6      150.41      146.48      8.80 o
   1   9   6      553.08      567.66     13.79 o
   3   9   6        9.99        7.90      4.10 o
   5   9   6       40.83       46.44     13.31 o
   7   9   6       27.32       19.71     21.46 o
  -6  10   6       59.17       66.09     17.58 o
  -4  10   6        0.51       34.57     11.71 o
  -2  10   6      209.45      221.58     10.61 o
   0  10   6       19.10       33.36      9.05 o
   2  10   6       99.47       68.15      8.04 o
   4  10   6       37.02       39.47     15.54 o
   6  10   6        0.05        2.53     13.99 o
  -5  11   6        0.54       17.97     18.92 o
  -3  11   6      405.07      410.04     13.05 o
  -1  11   6      387.38      385.09     13.83 o
   1  11   6       49.52       43.11     13.96 o
   3  11   6        4.94       31.58     17.39 o
   5  11   6       82.98       62.41     15.79 o
  -4  12   6      336.53      339.25     17.16 o
  -2  12   6       14.25       42.74     13.55 o
   0  12   6       16.13       31.52     11.80 o
   2  12   6        2.05       20.98     14.87 o
   4  12   6        0.55        2.70     17.64 o
  -3  13   6        3.56        2.28     12.99 o
  -1  13   6      489.02      446.03     14.51 o
   1  13   6        2.38       16.13     14.08 o
   3  13   6        5.78       10.15     18.00 o
  -2  14   6       11.77       17.21     11.75 o
   0  14   6       64.67       60.78     17.46 o
   2  14   6        4.75       -0.09     18.47 o
  -9   1   7       27.06       34.70     19.79 o
  -7   1   7        9.14       14.10      8.54 o
  -5   1   7      460.64      429.57      5.93 o
  -3   1   7      200.21      197.94      5.72 o
  -1   1   7      917.60      877.24     14.07 o
   1   1   7      466.81      559.45      6.14 o
   3   1   7     1196.43     1228.76     19.20 o
   5   1   7      108.99      128.52      5.79 o
   7   1   7       29.31       28.33      6.64 o
  -8   2   7       45.20       53.30     11.09 o
  -6   2   7      747.19      760.18      7.73 o
  -4   2   7      586.80      680.24      6.33 o
  -2   2   7     5863.74     5806.61     17.32 o
   0   2   7     3554.17     3437.68     28.61 o
   2   2   7      365.51      360.85      5.25 o
   4   2   7      388.91      364.04      8.57 o
   6   2   7      255.70      222.02      8.66 o
   8   2   7        5.89       21.58     12.37 o
  -7   3   7      439.50      420.12      8.19 o
  -5   3   7      243.68      268.54      6.59 o
  -3   3   7        0.70       16.26      5.05 o
  -1   3   7      348.94      300.88     10.03 o
   1   3   7      123.79      133.02      6.11 o
   3   3   7      574.53      561.55      5.35 o
   5   3   7      139.97      142.95      7.91 o
   7   3   7        1.76        6.48     10.14 o
  -8   4   7       49.74       43.21     14.03 o
  -6   4   7      484.93      451.98      8.17 o
  -4   4   7       47.97       63.23      5.43 o
  -2   4   7      130.17      102.93      7.11 o
   0   4   7     9999.27    10390.37     35.85 o
   2   4   7      805.17      902.14      9.62 o
   4   4   7       16.65       27.26      4.49 o
   6   4   7       23.89       27.43      8.20 o
   8   4   7      106.88      101.40     16.31 o
  -7   5   7        5.21       26.05     10.83 o
  -5   5   7      127.49      144.27      6.48 o
  -3   5   7     2238.08     2251.50     16.43 o
  -1   5   7     2086.02     2206.79     11.59 o
   1   5   7      181.24      157.94      7.99 o
   3   5   7      117.75      120.34      5.28 o
   5   5   7      116.88       95.49      6.21 o
   7   5   7       45.00       50.79     12.31 o
  -8   6   7       13.28       38.32     17.16 o
  -6   6   7       19.03       22.02      7.84 o
  -4   6   7      189.51      222.38      7.53 o
  -2   6   7     2126.25     2408.13     23.75 o
   0   6   7     6717.94     7091.85     60.23 o
   2   6   7        1.57        9.89      6.59 o
   4   6   7       19.76       21.26      3.55 o
   6   6   7      104.49      106.06      8.70 o
  -7   7   7      256.75      219.11     14.80 o
  -5   7   7      111.19       98.00      8.89 o
  -3   7   7      447.43      433.04      8.81 o
  -1   7   7      131.16      114.96      6.04 o
   1   7   7     1769.42     1906.57     17.93 o
   3   7   7      137.45      118.40      6.27 o
   5   7   7       94.06       76.79      6.32 o
   7   7   7      294.00      300.53     20.32 o
  -6   8   7       47.78       73.68     17.12 o
  -4   8   7     1337.23     1126.84     35.09 o
  -2   8   7     1726.95     1786.80     12.41 o
   0   8   7     1809.10     1872.05     16.40 o
   2   8   7     1306.10     1363.00     15.00 o
   4   8   7      278.86      286.58      9.30 o
   6   8   7       91.33       79.24     12.71 o
  -7   9   7       68.27       63.53     17.15 o
  -5   9   7       50.70       54.11     10.00 o
  -3   9   7      476.55      465.89     12.46 o
  -1   9   7     1228.34     1272.94     17.79 o
   1   9   7       75.39       73.96     10.64 o
   3   9   7     1367.57     1365.83     19.23 o
   5   9   7      931.58      885.89     19.37 o
  -6  10   7      685.55      628.18     21.79 o
  -4  10   7      507.24      529.83     14.68 o
  -2  10   7      318.82      298.45     10.85 o
   0  10   7      139.21      148.73     10.63 o
   2  10   7      138.35      160.45     12.46 o
   4  10   7      118.14      138.17     16.58 o
   6  10   7       15.82       45.93     19.33 o
  -5  11   7      135.51      137.18     19.25 o
  -3  11   7     1487.75     1524.28     21.69 o
  -1  11   7        0.95       10.96      9.05 o
   1  11   7      984.13      899.14     17.79 o
   3  11   7      400.29      358.50     20.48 o
   5  11   7      126.09      143.31     16.02 o
  -4  12   7        3.34        4.52     14.32 o
  -2  12   7      173.05      164.96     14.03 o
   0  12   7      145.82      174.25     12.43 o
   2  12   7      108.65      118.14     15.21 o
   4  12   7        0.03       -0.09     17.95 o
  -3  13   7        1.81        8.14     16.61 o
  -1  13   7      619.88      620.73     15.49 o
   1  13   7      256.30      251.82     15.89 o
   3  13   7        5.45       18.33     19.66 o
  -2  14   7       23.42       21.59     15.27 o
   0  14   7       39.60       46.76     16.14 o
   2  14   7        2.58       14.60     17.23 o
  -8   0   8      131.90      121.32     18.04 o
  -6   0   8     2850.95     2820.13     35.53 o
  -4   0   8     5217.05     4829.03     28.47 o
  -2   0   8       27.83       38.77      6.22 o
   0   0   8    10656.41     9687.68    105.73 o
   2   0   8       55.76       75.08      5.42 o
   4   0   8      109.88      133.86      7.35 o
   6   0   8       21.50       13.45     10.12 o
   8   0   8        9.14       25.17     19.82 o
  -9   1   8       11.74       22.14     20.74 o
  -7   1   8       17.93       28.01      9.66 o
  -5   1   8      139.03      145.52      5.74 o
  -3   1   8      406.81      440.42      6.15 o
  -1   1   8       26.79       55.75     13.84 o
   1   1   8     1315.46     1260.54      7.28 o
   3   1   8      100.80       86.53      3.79 o
   5   1   8        7.29       10.97      5.63 o
   7   1   8       48.52       55.99      7.61 o
  -8   2   8       15.39       35.37     11.73 o
  -6   2   8      270.02      274.30      7.11 o
  -4   2   8      171.04      212.97      5.24 o
  -2   2   8     8108.16     7876.47     25.90 o
   0   2   8      908.03      789.62     12.10 o
   2   2   8     2250.54     2180.03      8.13 o
   4   2   8      778.06      773.36      6.34 o
   6   2   8        0.30        8.76      4.95 o
   8   2   8       52.91       58.86     13.23 o
  -7   3   8       52.43       52.22      6.38 o
  -5   3   8       78.73       82.68      4.57 o
  -3   3   8      787.45      819.60      8.41 o
  -1   3   8       21.80       43.01      8.24 o
   1   3   8      236.99      259.39      6.15 o
   3   3   8       11.70       11.83      3.84 o
   5   3   8       15.59       20.69      3.56 o
   7   3   8       50.82       48.77     13.31 o
  -8   4   8      276.17      249.75     13.83 o
  -6   4   8        8.48       13.08      6.79 o
  -4   4   8     1081.08     1187.03      8.44 o
  -2   4   8       69.28      123.47      7.65 o
   0   4   8      195.28      203.40      7.64 o
   2   4   8     2241.65     2161.39     14.97 o
   4   4   8      146.52      158.63      4.58 o
   6   4   8      303.31      281.22      8.91 o
   8   4   8        3.51       29.27     16.32 o
  -7   5   8      245.61      253.25     12.53 o
  -5   5   8      126.52      131.67      6.64 o
  -3   5   8        1.84       11.13      4.63 o
  -1   5   8      885.02      838.74      9.18 o
   1   5   8      484.57      544.91      8.86 o
   3   5   8       94.95      109.08      5.13 o
   5   5   8        9.88       21.87      5.72 o
   7   5   8       52.92       63.05     13.19 o
  -8   6   8        6.91       30.84     15.25 o
  -6   6   8      187.92      168.19      9.14 o
  -4   6   8      102.66      103.99      6.66 o
  -2   6   8     2570.25     2807.49     20.64 o
   0   6   8      158.57      236.70      6.00 o
   2   6   8      200.89      203.82      6.16 o
   4   6   8      217.31      206.16      7.96 o
   6   6   8       15.07       23.45      8.24 o
  -7   7   8       58.60       94.54     13.26 o
  -5   7   8      853.11      894.54     12.18 o
  -3   7   8       23.95       25.87      7.49 o
  -1   7   8      173.31      173.89      6.75 o
   1   7   8      913.35      914.56     11.34 o
   3   7   8        8.02       22.68      5.38 o
   5   7   8       93.16       83.57      5.40 o
   7   7   8        5.01       25.52     16.68 o
  -6   8   8      348.84      356.04     17.09 o
  -4   8   8      191.26      195.38      7.77 o
  -2   8   8       54.28       86.18      7.95 o
   0   8   8       39.23       43.55      5.96 o
   2   8   8      170.89      193.18      9.87 o
   4   8   8        4.07       11.24      6.80 o
   6   8   8        2.27       13.10     12.42 o
  -7   9   8        0.06        8.14     16.29 o
  -5   9   8      588.84      565.65     14.15 o
  -3   9   8       57.18       66.52     12.16 o
  -1   9   8        0.62        9.33      7.20 o
   1   9   8        5.73       16.47      6.05 o
   3   9   8       65.42       66.08      8.17 o
   5   9   8      158.99      164.24     13.24 o
  -6  10   8       45.09       38.39     17.83 o
  -4  10   8       39.82       60.56     12.21 o
  -2  10   8      149.34      144.31     10.53 o
   0  10   8      286.40      316.05     10.92 o
   2  10   8       19.86       28.16     11.00 o
   4  10   8      268.23      251.91     17.63 o
   6  10   8       70.90       58.86     18.97 o
  -5  11   8       13.41        2.35     18.20 o
  -3  11   8       22.04       33.29     13.75 o
  -1  11   8       24.06       26.84      9.07 o
   1  11   8      670.56      676.53     15.21 o
   3  11   8      579.52      465.38     15.66 o
   5  11   8      114.13       93.53     15.14 o
  -4  12   8       35.78       39.35     14.80 o
  -2  12   8      237.14      235.21     13.64 o
   0  12   8       53.36       60.99     10.69 o
   2  12   8      404.67      382.32     16.01 o
   4  12   8        0.97        2.37     16.74 o
  -3  13   8       11.06       -0.08     16.78 o
  -1  13   8      696.49      747.02     19.35 o
   1  13   8      156.28      131.11     15.26 o
   3  13   8      287.21      333.79     19.96 o
  -2  14   8      117.92      129.97     18.31 o
   0  14   8      178.23      167.32     17.04 o
   2  14   8        1.06        8.97     17.61 o
  -7   1   9       31.91       46.30      9.93 o
  -5   1   9      263.36      270.74      5.24 o
  -3   1   9      778.28      754.28      6.63 o
  -1   1   9     1527.50     1526.04     19.98 o
   1   1   9       95.13       94.44      5.28 o
   3   1   9      250.77      251.49      4.72 o
   5   1   9       21.99       31.32      5.83 o
   7   1   9       26.50       38.99      8.97 o
  -8   2   9      419.94      387.04     15.54 o
  -6   2   9     1230.26     1231.45      9.38 o
  -4   2   9      632.00      635.25      6.80 o
  -2   2   9      649.87      570.53      7.02 o
   0   2   9      129.91      143.96      8.21 o
   2   2   9       58.17       47.20      4.49 o
   4   2   9     1517.10     1547.41      9.70 o
   6   2   9        5.64       21.36      6.87 o
   8   2   9        0.19       17.68     16.03 o
  -7   3   9      218.89      197.83      7.64 o
  -5   3   9      380.86      378.16      6.00 o
  -3   3   9     1406.05     1502.18      9.77 o
  -1   3   9      274.20      294.08      8.34 o
   1   3   9      199.21      192.18      5.11 o
   3   3   9      127.65      133.88      4.89 o
   5   3   9      402.79      348.75      5.53 o
   7   3   9        1.70       14.03     14.79 o
  -8   4   9        0.95        8.47     12.51 o
  -6   4   9       40.19       45.02      7.53 o
  -4   4   9     1362.79     1471.70      8.66 o
  -2   4   9     5478.76     5878.95     21.37 o
   0   4   9     2441.11     2314.43     18.29 o
   2   4   9      216.19      182.28      5.76 o
   4   4   9     1223.92     1139.66      8.94 o
   6   4   9      336.45      294.72      9.05 o
   8   4   9      319.54      304.25     18.86 o
  -7   5   9       76.35       83.16     11.47 o
  -5   5   9      265.94      265.53      7.11 o
  -3   5   9       87.46       82.02      6.60 o
  -1   5   9     5249.73     5442.71     35.86 o
   1   5   9     1486.53     1622.52     12.18 o
   3   5   9      359.07      370.63      6.13 o
   5   5   9        0.06        4.63      5.57 o
   7   5   9       85.71       61.32     13.94 o
  -8   6   9       88.77      129.49     15.81 o
  -6   6   9       62.14       60.96      8.70 o
  -4   6   9      448.96      427.48      8.44 o
  -2   6   9       17.59       21.49      5.58 o
   0   6   9     5491.94     5584.72     40.02 o
   2   6   9     1430.05     1401.99     11.03 o
   4   6   9       76.18       78.86      5.27 o
   6   6   9      163.34      155.79      9.12 o
  -7   7   9      374.47      371.56     15.14 o
  -5   7   9        0.87       16.02      7.76 o
  -3   7   9     1023.88     1000.42     11.94 o
  -1   7   9      711.91      694.41      8.74 o
   1   7   9     1061.28     1218.25     11.06 o
   3   7   9      494.97      497.10      9.35 o
   5   7   9      115.64      133.51      8.55 o
   7   7   9      120.75      124.34     17.97 o
  -6   8   9       33.38       61.67     15.60 o
  -4   8   9       10.75        7.55      7.53 o
  -2   8   9     1805.69     1787.23     14.11 o
   0   8   9       50.62       50.49      6.25 o
   2   8   9     1490.60     1505.91     15.11 o
   4   8   9      447.62      411.02      7.10 o
   6   8   9      360.75      361.92     18.11 o
  -7   9   9       22.97       12.86     16.80 o
  -5   9   9      532.06      547.30     13.70 o
  -3   9   9      211.53      235.55     10.34 o
  -1   9   9       19.14       25.54      7.99 o
   1   9   9       87.19       69.94      6.48 o
   3   9   9      410.56      358.75      8.11 o
   5   9   9      104.80      122.49     13.65 o
  -6  10   9        0.16        7.83     18.54 o
  -4  10   9      297.33      271.28     14.02 o
  -2  10   9      389.41      391.41     11.57 o
   0  10   9     1154.41     1128.36     17.75 o
   2  10   9      187.16      170.12     12.16 o
   4  10   9      246.11      271.33     16.24 o
   6  10   9        0.02       -0.09     17.09 o
  -5  11   9        0.06       21.25     18.28 o
  -3  11   9        3.71       16.23     12.70 o
  -1  11   9       12.91       33.86     10.64 o
   1  11   9      209.23      166.30      8.06 o
   3  11   9      275.71      233.87     14.69 o
   5  11   9        0.61       15.87     13.94 o
  -4  12   9      191.93      215.56     16.53 o
  -2  12   9       66.95       78.14     15.37 o
   0  12   9      150.96      163.72     10.77 o
   2  12   9       20.06       56.04     15.01 o
   4  12   9       18.95        9.52     16.35 o
  -3  13   9       15.22       23.14     18.38 o
  -1  13   9       23.12       48.45     16.04 o
   1  13   9      262.00      199.70     17.12 o
   3  13   9        2.63       -0.09     18.22 o
  -2  14   9      198.42      256.52     19.52 o
   0  14   9        2.17       23.72     16.43 o
   2  14   9        7.13       45.33     15.59 o
  -8   0  10      647.91      568.37     28.08 o
  -6   0  10      112.45      111.89     12.22 o
  -4   0  10     2257.35     2323.19     14.23 o
  -2   0  10     6576.00     6158.09     75.11 o
   0   0  10    10386.95     9915.65     62.06 o
   2   0  10    41881.71    42681.41    169.85 o
   4   0  10     1962.28     1959.01     28.66 o
   6   0  10      697.78      644.15     11.97 o
   8   0  10        0.01       -0.10     19.31 o
  -7   1  10      350.89      327.12     11.64 o
  -5   1  10     2331.02     2298.85     15.47 o
  -3   1  10     1416.77     1391.94      9.59 o
  -1   1  10    10075.75    10014.54     36.36 o
   1   1  10     6879.88     6824.45     30.96 o
   3   1  10     4049.72     4016.02     19.64 o
   5   1  10      614.39      616.02      8.21 o
   7   1  10       21.72       34.05      9.35 o
  -8   2  10       76.20       74.59     14.97 o
  -6   2  10      160.65      160.91      7.14 o
  -4   2  10        2.28        9.88      5.13 o
  -2   2  10     6011.65     5989.08     45.57 o
   0   2  10    11367.31    11805.75     39.55 o
   2   2  10      468.08      421.34      5.43 o
   4   2  10     3929.75     3934.94     17.44 o
   6   2  10      833.49      831.06     11.51 o
   8   2  10      390.43      401.63     19.34 o
  -7   3  10      117.67      124.93      7.93 o
  -5   3  10       56.65       57.22      5.52 o
  -3   3  10    10576.66    10646.96     37.48 o
  -1   3  10     3545.91     3678.55     28.32 o
   1   3  10     5681.23     5693.27     26.58 o
   3   3  10      987.84      984.08      7.34 o
   5   3  10      273.68      256.06      5.90 o
   7   3  10      148.87      163.32     16.82 o
  -8   4  10       43.15       54.99     13.48 o
  -6   4  10       66.74       70.35      7.78 o
  -4   4  10     2190.80     2228.14     11.13 o
  -2   4  10      156.12      138.04      7.49 o
   0   4  10     2053.40     2032.58     13.59 o
   2   4  10     1191.88     1133.98      8.48 o
   4   4  10      248.09      223.02      5.84 o
   6   4  10       33.97       63.04      9.77 o
   8   4  10       31.10       33.99     17.88 o
  -7   5  10        1.07        0.93     11.13 o
  -5   5  10      686.58      663.91      8.29 o
  -3   5  10      558.09      554.27      8.30 o
  -1   5  10     5848.98     6059.07     25.56 o
   1   5  10     2328.09     2391.65     16.30 o
   3   5  10       96.29      102.63      5.70 o
   5   5  10      156.52      155.06      5.87 o
   7   5  10        1.19       14.24     13.96 o
  -8   6  10        0.46       18.36     15.27 o
  -6   6  10      141.68      130.05      8.55 o
  -4   6  10      192.88      212.56      7.97 o
  -2   6  10     2000.72     2013.44     24.22 o
   0   6  10      865.19      809.92     10.14 o
   2   6  10     1544.04     1533.06     12.52 o
   4   6  10       10.84       15.79      6.02 o
   6   6  10       11.02        8.36     10.82 o
  -7   7  10      185.01      198.40     14.09 o
  -5   7  10      213.18      224.01      9.07 o
  -3   7  10      148.16      144.64      9.00 o
  -1   7  10      292.80      271.65      8.05 o
   1   7  10       91.06       93.02      8.23 o
   3   7  10      717.94      759.71     11.79 o
   5   7  10       15.15       13.83      8.47 o
   7   7  10       19.78       32.66     17.55 o
  -6   8  10       33.53       54.99     11.81 o
  -4   8  10       15.89       15.20      8.50 o
  -2   8  10      257.44      236.68      9.04 o
   0   8  10      468.17      464.15      7.79 o
   2   8  10      215.27      272.00     11.53 o
   4   8  10      231.93      243.18      6.88 o
   6   8  10      254.08      244.47     14.86 o
  -7   9  10        0.18       17.17     16.45 o
  -5   9  10        0.01        8.85     12.11 o
  -3   9  10      121.24      135.49      8.79 o
  -1   9  10        8.82       10.19      7.65 o
   1   9  10      139.04      158.72     13.31 o
   3   9  10      174.00      137.77      7.48 o
   5   9  10      346.55      337.85     14.74 o
  -6  10  10       34.84       33.15     18.90 o
  -4  10  10      190.58      194.65     14.33 o
  -2  10  10        4.02       -0.06     11.20 o
   0  10  10      307.74      301.00     10.61 o
   2  10  10      392.66      369.54     13.44 o
   4  10  10      660.86      668.49     18.50 o
  -5  11  10       76.42      113.40     19.75 o
  -3  11  10        8.32       15.39     12.36 o
  -1  11  10      258.00      257.20     15.23 o
   1  11  10      467.36      410.71     16.50 o
   3  11  10        0.17       25.32     13.51 o
   5  11  10        2.76       23.68     14.94 o
  -4  12  10       12.68       33.22     15.86 o
  -2  12  10       51.22       55.56     14.74 o
   0  12  10      123.16      130.65     15.23 o
   2  12  10      154.01      161.85     15.76 o
   4  12  10        4.97       26.45     15.81 o
  -3  13  10      482.50      530.29     23.08 o
  -1  13  10      388.22      381.07     17.66 o
   1  13  10        5.76       20.50     16.01 o
   3  13  10       40.91       62.95     19.00 o
  -2  14  10        2.30       24.17     18.01 o
   0  14  10       45.28       79.50     16.99 o
  -7   1  11       74.99       98.17     10.61 o
  -5   1  11      534.60      523.02      6.91 o
  -3   1  11       16.32       33.87      5.17 o
  -1   1  11      878.82      946.50     14.76 o
   1   1  11     2542.75     2463.03     14.69 o
   3   1  11      615.95      619.31      5.54 o
   5   1  11      130.65      145.40      6.90 o
   7   1  11      305.86      319.39     11.63 o
  -8   2  11       52.97       70.40     16.20 o
  -6   2  11       41.88       57.48      7.08 o
  -4   2  11      538.72      597.68      6.96 o
  -2   2  11      294.55      256.04     16.66 o
   0   2  11    10023.10    10415.22     27.63 o
   2   2  11     3902.85     4153.95     15.62 o
   4   2  11     1007.49     1048.76      8.08 o
   6   2  11      153.42      149.09      8.35 o
   8   2  11        9.28       58.48     19.37 o
  -7   3  11        1.30       10.18      9.33 o
  -5   3  11      137.94      130.07      6.14 o
  -3   3  11      478.87      502.88      7.57 o
  -1   3  11      478.71      488.02      8.28 o
   1   3  11       19.38       15.86      4.97 o
   3   3  11      184.02      204.11      5.51 o
   5   3  11      322.46      333.58      6.67 o
   7   3  11       13.37       20.67     16.11 o
  -8   4  11        0.92       11.39     13.65 o
  -6   4  11       12.64       11.20      5.48 o
  -4   4  11        1.84       10.97      5.85 o
  -2   4  11     2205.72     2451.37     16.65 o
   0   4  11      288.38      246.18      5.73 o
   2   4  11      554.75      498.46      6.96 o
   4   4  11      625.94      631.37      7.47 o
   6   4  11     1738.14     1653.13     16.78 o
  -7   5  11       72.93       85.73     10.37 o
  -5   5  11       20.57       26.58      6.84 o
  -3   5  11      498.76      447.03      8.03 o
  -1   5  11       18.66       34.49      7.26 o
   1   5  11     1864.85     1884.91     14.06 o
   3   5  11        8.94       15.21      5.60 o
   5   5  11      254.61      228.80      6.07 o
   7   5  11        7.06       11.86     13.56 o
  -8   6  11       14.78       33.91     15.15 o
  -6   6  11      103.02       99.45      9.30 o
  -4   6  11      349.24      365.89      9.24 o
  -2   6  11      205.00      182.04      7.87 o
   0   6  11      270.70      252.64      9.04 o
   2   6  11      949.76      938.25     11.27 o
   4   6  11       76.42       67.39      6.43 o
   6   6  11       28.94       34.99     10.95 o
  -7   7  11        5.20       22.26     13.05 o
  -5   7  11      179.03      197.87     10.32 o
  -3   7  11        1.13       20.30      9.95 o
  -1   7  11      920.23      906.56     11.21 o
   1   7  11       50.61       29.26      3.69 o
   3   7  11      375.21      386.02      9.38 o
   5   7  11      100.95       92.51      9.34 o
   7   7  11       52.40       56.97     18.27 o
  -6   8  11        0.43       19.06     11.37 o
  -4   8  11       87.10       97.70      9.13 o
  -2   8  11      373.10      384.11     11.08 o
   0   8  11      606.59      590.27     10.38 o
   2   8  11        4.32       17.64     11.03 o
   4   8  11       23.04       33.33      9.69 o
   6   8  11        0.24       19.77     11.78 o
  -5   9  11      101.58      109.85     14.45 o
  -3   9  11      509.25      517.05     10.27 o
  -1   9  11      312.56      342.42     11.39 o
   1   9  11      349.45      359.15     14.45 o
   3   9  11      121.48       94.67      8.35 o
   5   9  11        1.32       12.58     11.68 o
  -6  10  11       12.88       31.97     19.11 o
  -4  10  11       64.48       67.00     14.14 o
  -2  10  11       51.93       52.69      9.79 o
   0  10  11      298.82      328.10      9.94 o
   2  10  11      107.46       91.09     11.85 o
   4  10  11      152.60      150.37     18.51 o
  -5  11  11      234.02      281.16     24.51 o
  -3  11  11      428.11      453.47     15.31 o
  -1  11  11      382.43      368.71     14.31 o
   1  11  11       47.38       65.03     14.91 o
   3  11  11       36.51       32.92     13.05 o
   5  11  11        5.74        7.56     13.43 o
  -4  12  11       48.88       56.46     16.07 o
  -2  12  11      460.16      450.44     17.26 o
   0  12  11      189.95      195.56     15.88 o
   2  12  11      827.00      822.39     19.82 o
   4  12  11       26.80       38.91     15.45 o
  -3  13  11       25.16       97.56     19.84 o
  -1  13  11        0.01       23.99     15.06 o
   1  13  11       56.99       87.79     16.31 o
   3  13  11      128.94      126.72     17.86 o
   0  14  11      198.19      196.80     17.69 o
  -8   0  12      255.25      265.84     20.45 o
  -6   0  12      304.99      305.78      6.89 o
  -4   0  12       46.04       59.48      7.00 o
  -2   0  12     2685.19     2769.25     31.95 o
   0   0  12    20519.68    22147.55    141.44 o
   2   0  12     4261.65     4822.21     19.71 o
   4   0  12      118.83      150.70      7.95 o
   6   0  12        9.88       24.19     11.23 o
   8   0  12       34.00       63.79     24.57 o
  -7   1  12      204.44      205.08     11.17 o
  -5   1  12     1115.83     1121.44      9.04 o
  -3   1  12     2944.67     2885.17     11.90 o
  -1   1  12      329.15      303.96      8.35 o
   1   1  12     2610.60     2452.97     16.08 o
   3   1  12      188.64      193.01      4.91 o
   5   1  12      251.26      270.37      9.35 o
   7   1  12        4.37       28.85     13.11 o
  -8   2  12       32.40       36.72     15.58 o
  -6   2  12      211.01      236.42      5.80 o
  -4   2  12      367.35      395.12      6.82 o
  -2   2  12     1067.39     1241.60     18.13 o
   0   2  12      584.28      558.43      7.57 o
   2   2  12      666.59      625.68      6.63 o
   4   2  12     1647.47     1665.73     11.88 o
   6   2  12      200.69      205.84      9.71 o
   8   2  12      265.05      313.67     21.17 o
  -7   3  12       33.72       47.77      9.66 o
  -5   3  12      128.98      136.00      6.97 o
  -3   3  12      737.24      698.03     14.65 o
  -1   3  12     9384.18     9214.45     51.43 o
   1   3  12        0.72       12.55      5.71 o
   3   3  12      646.10      628.46      6.88 o
   5   3  12      488.58      440.69      8.18 o
   7   3  12       73.93       76.70     16.66 o
  -8   4  12        0.00       13.30     13.64 o
  -6   4  12       54.10       49.53      6.48 o
  -4   4  12        3.00        8.04      5.99 o
  -2   4  12     1552.48     1601.70     12.28 o
   0   4  12      107.28       88.43      7.59 o
   2   4  12      108.18      134.71      6.53 o
   4   4  12      100.77       91.23      5.94 o
   6   4  12      173.24      204.70     15.87 o
  -7   5  12        8.99       22.85     10.08 o
  -5   5  12      352.96      363.36      8.23 o
  -3   5  12      625.47      621.59      8.14 o
  -1   5  12      474.43      411.20     10.28 o
   1   5  12     2900.32     2815.69     43.68 o
   3   5  12      292.56      276.38      7.01 o
   5   5  12        0.93        6.10      4.16 o
   7   5  12        7.53       18.41     16.23 o
  -6   6  12       11.27        9.33      8.92 o
  -4   6  12       32.56       57.30      8.48 o
  -2   6  12      468.60      488.68     10.41 o
   0   6  12       32.91       41.93      7.84 o
   2   6  12       62.03       58.45      6.02 o
   4   6  12      144.04      135.14      7.20 o
   6   6  12      142.45      119.38     16.01 o
  -7   7  12      116.88      137.00     13.53 o
  -5   7  12       87.93       89.92      9.61 o
  -3   7  12      722.20      684.07     12.14 o
  -1   7  12       78.49       89.41      9.33 o
   1   7  12       25.79       26.45     10.22 o
   3   7  12      601.85      608.14      9.94 o
   5   7  12       67.52       79.61      9.89 o
   7   7  12       35.48       43.46     18.68 o
  -6   8  12        3.40       20.00     11.63 o
  -4   8  12      152.25      146.82      9.97 o
  -2   8  12      296.95      270.12     11.57 o
   0   8  12       10.67       10.23      8.15 o
   2   8  12      122.15      108.46      8.28 o
   4   8  12       57.82       41.23      8.98 o
   6   8  12      102.19      117.83     14.77 o
  -5   9  12      209.39      221.67     15.55 o
  -3   9  12       66.50       54.43     12.24 o
  -1   9  12      306.92      247.63     10.94 o
   1   9  12       13.83        9.52      8.11 o
   3   9  12       73.42       43.11     11.10 o
   5   9  12        1.28        1.27     12.63 o
  -6  10  12      110.97      120.23     18.14 o
  -4  10  12      227.18      225.65     16.24 o
  -2  10  12      171.54      157.66     10.75 o
   0  10  12      995.87      958.09     20.04 o
   2  10  12      106.52       94.24     12.58 o
   4  10  12       61.25       63.53     15.33 o
  -5  11  12       21.08       62.87     23.79 o
  -3  11  12        7.50       13.94     17.80 o
  -1  11  12       35.75       57.12     12.34 o
   1  11  12        5.71       12.60     14.48 o
   3  11  12        0.55       -0.07     13.02 o
  -4  12  12      120.09      122.75     17.45 o
  -2  12  12      208.77      188.34     15.68 o
   0  12  12       80.30       83.83     15.19 o
   2  12  12       67.38       87.98     16.04 o
   4  12  12       43.69       61.36     17.56 o
  -3  13  12      147.65      181.39     21.01 o
  -1  13  12        0.90        6.28     15.01 o
   1  13  12        4.67       10.00     16.25 o
   0  14  12       60.35       68.40     17.12 o
  -7   1  13       57.40       54.03     10.48 o
  -5   1  13        8.20       28.33      5.75 o
  -3   1  13      554.41      492.79     22.25 o
  -1   1  13      115.34      113.24      6.07 o
   1   1  13       44.67       89.30      5.52 o
   3   1  13        6.32       14.73      4.50 o
   5   1  13       29.82       35.44      5.62 o
   7   1  13        9.37       28.47     13.95 o
  -8   2  13        0.44       -0.08     15.09 o
  -6   2  13       52.04       52.40      5.98 o
  -4   2  13      234.75      230.92      7.69 o
  -2   2  13     1360.99     1531.13     19.25 o
   0   2  13     2101.95     2420.46     12.33 o
   2   2  13      156.85      136.09      5.25 o
   4   2  13      866.35      833.34      8.41 o
   6   2  13      273.32      276.30     10.88 o
  -7   3  13        0.47        4.74      9.60 o
  -5   3  13        1.11        4.58      6.37 o
  -3   3  13      588.27      532.59     11.64 o
  -1   3  13      178.00      155.75      5.70 o
   1   3  13      663.79      690.78      8.23 o
   3   3  13      304.68      303.28      6.06 o
   5   3  13      233.34      234.36      8.19 o
   7   3  13      361.62      371.01     19.08 o
  -8   4  13       32.98       38.38     14.63 o
  -6   4  13        7.21       10.09      8.39 o
  -4   4  13       14.25       19.47      6.41 o
  -2   4  13     1154.40     1139.10     37.73 o
   0   4  13     1941.32     2017.43     16.00 o
   2   4  13      231.43      198.48      5.29 o
   4   4  13      365.46      397.26      7.37 o
   6   4  13      354.08      360.83     14.49 o
  -7   5  13       74.24       61.42     12.07 o
  -5   5  13      184.62      197.06      7.79 o
  -3   5  13       32.46       57.01      6.86 o
  -1   5  13      803.97      691.65      9.90 o
   1   5  13      111.36      122.80      7.72 o
   3   5  13     3886.62     3851.01     24.59 o
   5   5  13       85.13       73.04      4.49 o
   7   5  13        0.80        6.85     16.38 o
  -6   6  13       53.95       70.26      9.62 o
  -4   6  13     1577.41     1599.13     13.65 o
  -2   6  13      803.66      846.13     13.26 o
   0   6  13     1666.47     1617.59     13.97 o
   2   6  13       77.38       81.72      6.16 o
   4   6  13      470.89      479.74      8.88 o
   6   6  13       79.01       76.45     15.22 o
  -7   7  13        3.03       18.91     15.20 o
  -5   7  13      118.17      144.29      9.52 o
  -3   7  13      304.98      290.58     10.05 o
  -1   7  13      127.36      131.76     10.43 o
   1   7  13     1499.00     1428.69     17.40 o
   3   7  13        0.10        3.07      7.48 o
   5   7  13      216.36      216.66     10.63 o
  -6   8  13      414.73      400.33     13.88 o
  -4   8  13      192.06      188.00     10.45 o
  -2   8  13     1851.93     1780.26     19.10 o
   0   8  13      473.37      442.93     12.02 o
   2   8  13     1339.89     1332.23     22.30 o
   4   8  13      129.52      113.52     12.72 o
   6   8  13      184.60      202.15     15.41 o
  -5   9  13        1.37       13.89     15.43 o
  -3   9  13      313.40      340.36     14.17 o
  -1   9  13      303.66      277.03     11.33 o
   1   9  13        0.08        4.05     13.87 o
   3   9  13       36.03       31.86      9.56 o
   5   9  13       11.03       13.02     14.58 o
  -6  10  13       49.44       38.09     17.58 o
  -4  10  13      379.39      381.11     20.17 o
  -2  10  13      318.78      321.58     11.09 o
   0  10  13     1126.74     1105.47     21.32 o
   2  10  13      371.86      388.15     14.83 o
   4  10  13      101.22      130.86     16.58 o
  -5  11  13        0.83       40.17     22.08 o
  -3  11  13       41.99       40.67     17.53 o
  -1  11  13       26.11       56.41     12.34 o
   1  11  13      261.71      234.00     15.75 o
   3  11  13      191.69      202.35     15.65 o
  -4  12  13       53.16       46.95     18.29 o
  -2  12  13       44.40       44.14     19.97 o
   0  12  13       45.78       58.24     15.29 o
   2  12  13       84.90       97.83     15.88 o
  -3  13  13        0.88       29.46     20.07 o
  -1  13  13       15.21       11.75     18.56 o
   1  13  13        6.08        7.93     16.04 o
  -8   0  14        5.77       13.15     15.22 o
  -6   0  14      190.05      207.56     10.95 o
  -4   0  14      307.24      284.71      8.55 o
  -2   0  14    10834.38    10706.40    122.97 o
   0   0  14     2528.62     2953.06     16.88 o
   2   0  14      230.95      307.93      7.51 o
   4   0  14        1.03        9.37      9.02 o
   6   0  14       17.14       31.85     17.17 o
  -7   1  14        0.17       14.52     11.18 o
  -5   1  14      687.13      696.10      9.23 o
  -3   1  14     2761.67     2684.64     23.56 o
  -1   1  14     4061.31     3767.48     33.13 o
   1   1  14     2794.47     2620.42     18.47 o
   3   1  14     1821.27     1814.42      9.43 o
   5   1  14      636.53      609.99     22.90 o
   7   1  14      700.56      717.58     18.00 o
  -8   2  14        0.27        9.90     15.16 o
  -6   2  14       33.10       32.06      6.23 o
  -4   2  14      553.85      567.58      8.02 o
  -2   2  14      191.52      211.14     26.27 o
   0   2  14       39.41       21.87      6.29 o
   2   2  14     2554.73     2684.11     10.00 o
   4   2  14      422.17      454.51      7.88 o
   6   2  14      802.88      852.62     15.16 o
  -7   3  14      192.76      202.54     12.61 o
  -5   3  14       97.55       95.92      7.53 o
  -3   3  14      477.41      421.27      7.43 o
  -1   3  14     4602.25     4257.07     74.60 o
   1   3  14     3811.22     3851.41     23.41 o
   3   3  14     1790.95     1791.24     10.23 o
   5   3  14      884.80      909.28     11.61 o
   7   3  14       74.39       87.40     17.75 o
  -8   4  14        6.80       31.52     14.35 o
  -6   4  14       90.40       89.32      8.68 o
  -4   4  14      443.50      463.20      8.68 o
  -2   4  14      230.60      264.68      7.23 o
   0   4  14     1277.68     1188.93     10.35 o
   2   4  14      122.80      135.46      5.67 o
   4   4  14     1005.53      990.82     11.44 o
   6   4  14      177.48      195.08     14.23 o
  -7   5  14        3.79       10.40     11.96 o
  -5   5  14       60.49       65.27      7.88 o
  -3   5  14      950.24      908.34     11.39 o
  -1   5  14       82.81       75.80      8.13 o
   1   5  14     3422.88     3303.74     21.71 o
   3   5  14      175.65      227.14      8.06 o
   5   5  14      186.64      146.10     10.53 o
   7   5  14       13.16       10.74     16.40 o
  -6   6  14      104.27       85.91     11.18 o
  -4   6  14       41.69       38.41      7.76 o
  -2   6  14      556.35      570.71     13.37 o
   0   6  14        0.27       16.87      8.54 o
   2   6  14      194.59      216.48      9.64 o
   4   6  14      741.23      654.84      9.86 o
   6   6  14       26.42       38.82     14.58 o
  -7   7  14        4.77       13.17     15.90 o
  -5   7  14      100.25      117.78      8.59 o
  -3   7  14       16.34       23.19      9.22 o
  -1   7  14      750.59      728.23     14.65 o
   1   7  14     1724.86     1700.88     23.53 o
   3   7  14        0.91        4.80      7.71 o
   5   7  14       47.42       60.42     12.22 o
  -6   8  14       20.40       44.43     12.54 o
  -4   8  14        2.67       13.19     11.67 o
  -2   8  14      163.19      152.77     12.39 o
   0   8  14       27.21       34.12     10.18 o
   2   8  14        3.08       13.66     12.23 o
   4   8  14      349.01      343.62     12.50 o
   6   8  14      105.59      148.91     17.42 o
  -5   9  14       39.24       39.64     15.72 o
  -3   9  14       71.89       69.47     12.66 o
  -1   9  14      334.21      362.70     13.78 o
   1   9  14      490.18      452.69     16.84 o
   3   9  14       13.28       21.86     10.29 o
   5   9  14       44.54       63.73     14.70 o
  -4  10  14        7.01       21.47     18.97 o
  -2  10  14        2.80       -0.06     12.94 o
   0  10  14       31.20       44.25     16.97 o
   2  10  14        1.32       18.58     19.00 o
   4  10  14       35.40       35.55     16.61 o
  -5  11  14      201.20      209.39     21.80 o
  -3  11  14       11.14       12.28     18.14 o
  -1  11  14       28.43       47.70     16.15 o
   1  11  14       64.50       59.60     15.20 o
   3  11  14       40.24       63.31     16.69 o
  -4  12  14      109.04      161.72     22.24 o
  -2  12  14        4.89       16.59     20.46 o
   0  12  14       50.64       43.15     15.07 o
   2  12  14      158.12      169.18     19.27 o
  -1  13  14       19.62       13.23     19.64 o
   1  13  14       96.11       79.82     16.79 o
  -7   1  15       23.10       35.89     11.05 o
  -5   1  15        2.87       13.63      6.53 o
  -3   1  15       16.03       33.18      5.09 o
  -1   1  15      120.50      154.62      9.51 o
   1   1  15       85.70      129.20      5.49 o
   3   1  15        0.37       15.68      5.00 o
   5   1  15       54.56       64.89      7.24 o
   7   1  15      293.78      333.76     18.32 o
  -8   2  15       22.47       30.06     14.93 o
  -6   2  15       63.82       68.03      8.11 o
  -4   2  15     2154.39     2090.52     19.81 o
  -2   2  15      275.13      327.89     11.60 o
   0   2  15      541.72      455.75      7.96 o
   2   2  15      451.04      491.86      6.42 o
   4   2  15        9.65       27.43      6.39 o
   6   2  15      525.56      550.14     15.03 o
  -7   3  15        1.77       11.40     11.83 o
  -5   3  15       36.90       50.46      7.97 o
  -3   3  15       84.28      103.95     11.38 o
  -1   3  15        6.00       12.02      5.10 o
   1   3  15       11.79       26.56      5.99 o
   3   3  15      364.88      364.44      7.28 o
   5   3  15     1363.74     1342.73     14.72 o
   7   3  15       28.14       55.38     18.69 o
  -8   4  15       45.83       40.68     16.25 o
  -6   4  15      417.90      413.39     11.77 o
  -4   4  15       55.88       54.46      7.66 o
  -2   4  15      147.92      117.43      5.71 o
   0   4  15        2.38       14.44      6.12 o
   2   4  15     2251.87     2256.57     11.89 o
   4   4  15     2425.36     2435.50     17.94 o
   6   4  15        7.06       33.57     14.44 o
  -7   5  15        0.06        4.71     12.32 o
  -5   5  15       26.88       32.67      7.70 o
  -3   5  15        0.32       17.43      6.70 o
  -1   5  15      496.12      498.90      7.92 o
   1   5  15      948.17      918.43     10.40 o
   3   5  15      581.18      660.92     10.97 o
   5   5  15      417.57      370.68     11.69 o
   7   5  15        7.15       13.49     17.34 o
  -6   6  15       52.56       40.58     10.37 o
  -4   6  15      214.25      215.35      9.08 o
  -2   6  15      922.17      960.92     20.14 o
   0   6  15     1562.98     1586.41     15.46 o
   2   6  15      187.00      173.36      9.91 o
   4   6  15      896.60      916.12     11.43 o
   6   6  15        5.05       23.29     14.88 o
  -7   7  15        3.31        6.67     18.11 o
  -5   7  15       72.50       66.72     10.26 o
  -3   7  15        3.53       14.66     10.85 o
  -1   7  15      286.64      351.79     13.89 o
   1   7  15      114.25      145.62     10.42 o
   3   7  15      387.49      359.76      9.19 o
   5   7  15        9.94       32.93     12.31 o
  -6   8  15        9.40       28.18     12.60 o
  -4   8  15      150.23      191.91     11.43 o
  -2   8  15      406.65      448.81     14.38 o
   0   8  15      384.33      415.67     13.30 o
   2   8  15      203.83      155.66     12.46 o
   4   8  15        1.90        8.78     11.71 o
   6   8  15      574.56      575.71     20.68 o
  -5   9  15        0.14       -0.07     13.83 o
  -3   9  15      275.01      251.93     14.05 o
  -1   9  15      899.00      948.05     16.39 o
   1   9  15       42.10       51.06     15.73 o
   3   9  15        1.17        7.26     17.52 o
   5   9  15       15.77       44.27     15.70 o
  -4  10  15       53.54       66.26     20.33 o
  -2  10  15       22.63       13.61     12.86 o
   0  10  15       81.44       64.57     18.10 o
   2  10  15      131.01      156.10     22.30 o
   4  10  15       11.01       19.37     19.34 o
  -3  11  15      297.64      285.84     23.23 o
  -1  11  15      413.69      434.32     24.30 o
   1  11  15      114.57      101.50     21.01 o
   3  11  15       84.00      115.57     17.44 o
  -2  12  15      142.46      160.10     23.03 o
   0  12  15        7.13       16.22     19.34 o
   2  12  15       12.00       16.80     18.25 o
  -1  13  15        0.11        5.38     18.29 o
   1  13  15        0.50       28.43     20.20 o
  -8   0  16        0.47        9.26     17.24 o
  -6   0  16       44.02       38.97     10.86 o
  -4   0  16       12.06       12.51     13.47 o
  -2   0  16     1588.56     1678.21     31.23 o
   0   0  16     2694.03     2767.07     18.94 o
   2   0  16       12.51       15.32      6.73 o
   4   0  16      142.21      149.23     10.41 o
   6   0  16     1079.54     1011.54     31.90 o
  -7   1  16      114.61      123.08     11.77 o
  -5   1  16      312.79      317.62      7.73 o
  -3   1  16     3219.87     2934.35     48.46 o
  -1   1  16     2911.61     2712.19     25.30 o
   1   1  16     3241.67     2978.64     29.31 o
   3   1  16      468.19      448.33      6.51 o
   5   1  16       10.13       22.80      6.53 o
   7   1  16        0.17       32.89     15.71 o
  -8   2  16        7.53        2.08     14.01 o
  -6   2  16        0.20        7.88      7.72 o
  -4   2  16       60.30       78.89      6.77 o
  -2   2  16     2532.93     2521.33     19.45 o
   0   2  16      402.67      436.38     11.93 o
   2   2  16       28.88       36.69      5.52 o
   4   2  16      745.06      703.33      9.33 o
   6   2  16       97.11      106.45     14.73 o
  -7   3  16       63.01       80.30     12.81 o
  -5   3  16     1393.44     1353.15     16.50 o
  -3   3  16      770.42      713.00     15.90 o
  -1   3  16     5226.43     5087.21     26.02 o
   1   3  16     1522.65     1484.56     13.57 o
   3   3  16     1299.12     1308.83     11.55 o
   5   3  16      849.18      841.22     17.58 o
   7   3  16      181.12      211.05     20.21 o
  -6   4  16      133.49      161.74     10.53 o
  -4   4  16       29.00       39.94      7.23 o
  -2   4  16       94.57      124.80     13.05 o
   0   4  16      134.33      129.44      6.60 o
   2   4  16      344.93      372.87      7.79 o
   4   4  16      885.93      950.08     18.92 o
   6   4  16      296.80      280.54     17.86 o
  -7   5  16      121.58      123.61     12.65 o
  -5   5  16      352.96      367.74      9.39 o
  -3   5  16     2580.62     2499.78     14.69 o
  -1   5  16     1576.50     1500.72     12.39 o
   1   5  16     3999.52     4010.44     22.90 o
   3   5  16     3595.17     3729.10     32.84 o
   5   5  16      379.99      395.00     12.00 o
  -6   6  16        3.41       19.77     10.53 o
  -4   6  16      220.73      203.50      8.18 o
  -2   6  16      113.14      114.37     13.78 o
   0   6  16      251.37      263.46     10.02 o
   2   6  16     1906.51     1933.31     16.17 o
   4   6  16     1404.48     1370.77     14.23 o
   6   6  16       33.55       58.26     16.67 o
  -7   7  16       49.52       56.06     18.36 o
  -5   7  16       96.66      104.56     11.53 o
  -3   7  16      716.24      748.80     14.40 o
  -1   7  16     4300.25     4288.43     57.62 o
   1   7  16     2385.27     2435.16     21.56 o
   3   7  16        2.90       19.86      9.51 o
   5   7  16       12.38       30.68     12.22 o
  -6   8  16       61.47       74.20     14.44 o
  -4   8  16      186.78      187.43     12.80 o
  -2   8  16      176.07      192.51     13.54 o
   0   8  16       54.41       96.03     11.78 o
   2   8  16      700.83      682.45     16.24 o
   4   8  16      305.09      284.78     16.42 o
  -5   9  16      344.19      329.01     16.44 o
  -3   9  16      468.08      500.65     15.61 o
  -1   9  16      101.52      111.49     14.39 o
   1   9  16       25.58       31.53     15.18 o
   3   9  16       35.06       42.76     17.11 o
   5   9  16       15.44       19.73     15.72 o
  -4  10  16      160.42      207.52     21.09 o
  -2  10  16        7.00       57.59     21.40 o
   0  10  16      352.27      325.89     20.05 o
   2  10  16        4.81       11.30     20.59 o
   4  10  16      194.05      180.43     19.94 o
  -3  11  16      110.83      165.88     22.48 o
  -1  11  16       70.20       54.04     21.53 o
   1  11  16       97.90       95.22     22.32 o
   3  11  16        5.31       39.74     19.70 o
  -2  12  16      653.92      576.52     26.76 o
   0  12  16       75.86       67.91     20.24 o
   2  12  16       69.15       67.99     19.04 o
  -1  13  16        7.17       19.59     20.78 o
  -7   1  17       48.93       52.50     10.70 o
  -5   1  17       39.88       59.39      6.29 o
  -3   1  17      815.89      784.07     20.65 o
  -1   1  17      125.51      117.35      7.54 o
   1   1  17      344.74      334.64      6.27 o
   3   1  17       27.52       34.51      5.48 o
   5   1  17      223.68      201.33      7.71 o
   7   1  17        3.00       40.08     20.21 o
  -8   2  17        2.39        7.27     15.65 o
  -6   2  17        6.19       12.98      9.62 o
  -4   2  17        9.29       17.56      6.53 o
  -2   2  17       77.76      138.81     11.35 o
   0   2  17      167.38      171.30      6.25 o
   2   2  17      566.26      553.44      7.76 o
   4   2  17      725.97      706.25      7.97 o
   6   2  17      131.94      151.18     14.19 o
  -7   3  17       80.87       78.20     12.73 o
  -5   3  17      261.05      285.29     10.84 o
  -3   3  17       75.23       94.79     14.58 o
  -1   3  17      388.35      426.01     10.56 o
   1   3  17       96.18       92.96      6.87 o
   3   3  17      661.09      621.46      9.84 o
   5   3  17        2.01       31.45     10.28 o
   7   3  17        5.47       12.03     19.65 o
  -6   4  17      268.02      268.94     12.80 o
  -4   4  17     1429.34     1362.68     22.95 o
  -2   4  17     1109.53     1068.83     20.33 o
   0   4  17      198.00      204.43      7.08 o
   2   4  17     3391.38     3448.54     21.93 o
   4   4  17      174.97      189.08      8.52 o
   6   4  17      112.05       88.18     19.43 o
  -7   5  17       36.88       48.12     13.48 o
  -5   5  17       65.00       86.05      7.96 o
  -3   5  17       58.04       61.38      9.49 o
  -1   5  17      517.78      496.19     10.79 o
   1   5  17      131.31      179.36      9.08 o
   3   5  17      630.36      633.58     12.37 o
   5   5  17       71.90       90.39     11.59 o
  -6   6  17       30.39       41.49     10.78 o
  -4   6  17      254.88      270.61      8.11 o
  -2   6  17      584.83      574.86     16.61 o
   0   6  17     2609.94     2596.85     18.98 o
   2   6  17     7452.13     7584.56     45.33 o
   4   6  17      210.92      197.85     13.86 o
   6   6  17        7.76       10.10     19.35 o
  -5   7  17       65.59       74.82     11.56 o
  -3   7  17        3.08       23.12     10.41 o
  -1   7  17      461.74      486.45     21.78 o
   1   7  17     1306.62     1341.45     23.87 o
   3   7  17        9.90       19.08     10.01 o
   5   7  17       39.15       47.99     14.60 o
  -6   8  17      240.97      262.34     15.98 o
  -4   8  17      283.33      300.21     19.27 o
  -2   8  17     1934.84     2048.23     22.69 o
   0   8  17     4091.86     3957.96     42.41 o
   2   8  17     1929.07     1862.39     24.55 o
   4   8  17     1618.34     1649.62     28.52 o
  -5   9  17        0.92       25.98     17.72 o
  -3   9  17      492.68      569.10     23.76 o
  -1   9  17      858.80      830.38     18.71 o
   1   9  17       24.86       23.70     15.69 o
   3   9  17      136.21      130.55     15.54 o
  -4  10  17     1439.35     1403.19     47.79 o
  -2  10  17     2013.12     1857.20     29.90 o
   0  10  17      199.62      197.76     17.22 o
   2  10  17      126.19      141.93     22.54 o
   4  10  17       49.03       70.81     19.91 o
  -3  11  17       26.08       65.26     21.36 o
  -1  11  17      427.42      397.14     24.92 o
   1  11  17       24.28       12.77     20.86 o
   3  11  17        3.59        4.85     20.25 o
  -2  12  17       45.44       56.63     24.34 o
   0  12  17      523.90      561.38     28.37 o
   2  12  17       46.18       42.75     18.73 o
  -6   0  18       39.40       36.79     11.83 o
  -4   0  18      693.09      621.87     26.49 o
  -2   0  18      451.16      413.32     27.42 o
   0   0  18      480.96      457.98      9.76 o
   2   0  18       33.90       43.83      7.50 o
   4   0  18        1.49        6.84      9.54 o
   6   0  18      659.77      719.88     23.68 o
  -7   1  18       62.09       72.75     12.78 o
  -5   1  18      404.45      399.59      9.45 o
  -3   1  18      295.19      272.49      6.20 o
  -1   1  18      565.21      517.36      9.50 o
   1   1  18       38.32       46.80      5.82 o
   3   1  18      110.47      106.41      5.96 o
   5   1  18       21.70       32.83      7.16 o
  -6   2  18       23.85       34.30      9.77 o
  -4   2  18     1460.64     1384.21     23.35 o
  -2   2  18      134.10      118.81     10.65 o
   0   2  18      720.04      658.70     11.75 o
   2   2  18       90.68       99.27      6.62 o
   4   2  18        5.26       28.03      5.86 o
   6   2  18      399.15      424.40     15.32 o
  -7   3  18        0.12        1.26     11.80 o
  -5   3  18       11.66       13.97      9.18 o
  -3   3  18      220.47      201.79     15.18 o
  -1   3  18       33.37       37.84      6.34 o
   1   3  18      266.22      291.01      8.45 o
   3   3  18      430.57      382.22      8.47 o
   5   3  18       19.91       36.69     10.57 o
  -6   4  18      324.99      325.80     13.18 o
  -4   4  18       86.44       87.52     15.67 o
  -2   4  18     2801.47     2646.41     61.63 o
   0   4  18     2120.81     2007.82     13.77 o
   2   4  18      773.09      795.41      9.01 o
   4   4  18       46.87       59.90      8.08 o
   6   4  18       39.51       50.88     18.33 o
  -7   5  18       67.69       77.84     14.04 o
  -5   5  18      150.66      153.66      9.41 o
  -3   5  18       41.40       40.55      8.16 o
  -1   5  18      101.98       93.78      6.96 o
   1   5  18      570.21      564.18     10.71 o
   3   5  18        3.43        9.83      9.64 o
   5   5  18       58.47       47.22     14.19 o
  -6   6  18        9.08       13.81     12.16 o
  -4   6  18      299.44      299.30      8.52 o
  -2   6  18      764.12      736.92     12.60 o
   0   6  18     4420.14     4441.79     31.76 o
   2   6  18     1880.11     1925.62     16.81 o
   4   6  18       63.14      102.06     12.40 o
   6   6  18       34.68       54.38     18.80 o
  -5   7  18        0.05        3.94     12.99 o
  -3   7  18     1171.09     1149.92     15.85 o
  -1   7  18      394.84      407.83     21.66 o
   1   7  18        0.41       12.04      5.44 o
   3   7  18        9.95       30.68     12.21 o
   5   7  18        3.91       20.82     19.16 o
  -6   8  18      433.25      415.68     17.21 o
  -4   8  18      730.63      678.70     21.95 o
  -2   8  18      105.77      130.79     14.82 o
   0   8  18      565.44      591.40     14.07 o
   2   8  18      292.28      244.01     16.21 o
   4   8  18      302.67      314.78     17.19 o
  -5   9  18      133.34      172.31     18.70 o
  -3   9  18      412.71      361.22     21.36 o
  -1   9  18       46.60       61.40     13.96 o
   1   9  18      102.34       88.65     16.00 o
   3   9  18      219.01      218.43     16.73 o
  -4  10  18        4.40       44.07     21.60 o
  -2  10  18       26.81       92.51     20.43 o
   0  10  18       32.61       42.88     18.72 o
   2  10  18        8.07       29.60     18.28 o
  -3  11  18       40.92       67.55     21.82 o
  -1  11  18       25.77       61.86     23.45 o
   1  11  18        1.81       23.68     22.22 o
   3  11  18       79.66      109.72     20.94 o
  -2  12  18       14.08       47.34     25.50 o
   0  12  18       31.75       37.72     24.28 o
  -7   1  19        0.72        5.62     15.03 o
  -5   1  19      150.13      156.88      9.13 o
  -3   1  19       41.65       34.82      8.15 o
  -1   1  19       92.41      128.60      6.89 o
   1   1  19       61.58       67.06      6.45 o
   3   1  19       10.64       23.73      6.24 o
   5   1  19       57.66       55.17     10.00 o
  -6   2  19      405.03      402.33     12.84 o
  -4   2  19     2708.14     2628.35     22.14 o
  -2   2  19     2146.09     1979.97     57.65 o
   0   2  19       87.43      108.90      7.27 o
   2   2  19       72.46       73.45      6.77 o
   4   2  19      281.19      281.01      7.20 o
   6   2  19        0.10       12.75     15.38 o
  -7   3  19      201.90      186.41     18.83 o
  -5   3  19       20.71       28.19     10.73 o
  -3   3  19      100.74      119.10     16.22 o
  -1   3  19      154.84      138.03     11.55 o
   1   3  19       59.93       60.93      7.56 o
   3   3  19       18.85       27.62      7.65 o
   5   3  19        1.70       17.82     13.85 o
  -6   4  19        4.15       20.89     11.31 o
  -4   4  19      143.14      145.15     16.66 o
  -2   4  19     2120.85     1948.26     83.38 o
   0   4  19     9089.27     8811.01     51.14 o
   2   4  19      893.79      910.49      9.40 o
   4   4  19       98.77      108.00     11.26 o
   6   4  19       13.02       17.42     18.38 o
  -7   5  19       83.09       96.14     16.54 o
  -5   5  19      122.11      128.23     13.67 o
  -3   5  19       14.68       24.34      6.88 o
  -1   5  19      639.09      590.29      8.96 o
   1   5  19      795.19      761.09     11.89 o
   3   5  19       58.22       97.21     10.51 o
   5   5  19        9.43       20.83     13.49 o
  -6   6  19      229.58      255.55     13.98 o
  -4   6  19       67.67       75.90      7.70 o
  -2   6  19      205.66      210.82      6.26 o
   0   6  19      688.52      662.11     12.19 o
   2   6  19     1282.72     1338.41     17.42 o
   4   6  19     1208.63     1196.34     18.59 o
  -5   7  19      219.45      198.45     14.68 o
  -3   7  19       14.34       34.25     13.90 o
  -1   7  19      820.45      819.90     18.21 o
   1   7  19      238.07      184.14     13.52 o
   3   7  19       19.63       28.20     14.36 o
   5   7  19       16.06       18.88     19.82 o
  -4   8  19      108.87      120.11     18.75 o
  -2   8  19      187.18      197.46     15.52 o
   0   8  19      361.20      401.22     16.50 o
   2   8  19       42.77       48.28     15.18 o
   4   8  19       86.44      107.28     16.01 o
  -5   9  19      140.77      187.42     19.45 o
  -3   9  19      426.17      359.90     21.57 o
  -1   9  19        3.76       38.08     17.76 o
   1   9  19       40.88       43.96     14.59 o
   3   9  19       22.20       53.38     16.10 o
  -4  10  19        0.06        2.97     22.49 o
  -2  10  19     1089.04     1076.31     26.63 o
   0  10  19      538.16      520.46     22.97 o
   2  10  19      182.65      194.37     18.03 o
  -3  11  19      205.63      179.67     24.32 o
  -1  11  19        0.56       19.27     24.46 o
   1  11  19      112.50      131.16     23.49 o
   0  12  19       77.09       71.02     23.38 o
  -6   0  20     2835.92     2766.69     48.01 o
  -4   0  20     3361.88     3282.09     34.04 o
  -2   0  20        0.67        0.52     27.30 o
   0   0  20        9.73       23.96      8.05 o
   2   0  20        0.10        8.56      8.07 o
   4   0  20      449.83      494.91     14.51 o
   6   0  20      168.64      189.37     20.66 o
  -7   1  20       50.09       72.49     19.54 o
  -5   1  20      720.02      743.18     15.17 o
  -3   1  20     3669.56     3582.84     37.18 o
  -1   1  20     3508.95     3293.91     53.75 o
   1   1  20     2745.53     2608.13     19.77 o
   3   1  20      711.95      749.56      9.85 o
   5   1  20      218.12      230.37     10.83 o
  -6   2  20       17.18       28.45     12.82 o
  -4   2  20       98.90      115.54      9.67 o
  -2   2  20     3958.84     3776.73     43.77 o
   0   2  20      621.66      607.79     13.95 o
   2   2  20      284.01      322.83      8.30 o
   4   2  20       82.64       79.39      8.20 o
   6   2  20        3.95        4.58     14.95 o
  -7   3  20      137.54      152.24     18.83 o
  -5   3  20      473.43      494.23     13.61 o
  -3   3  20      601.33      624.16     23.09 o
  -1   3  20     3513.56     3409.20     22.55 o
   1   3  20     2657.99     2587.61     22.06 o
   3   3  20     1747.65     1820.21     14.38 o
   5   3  20      370.30      435.75     17.09 o
  -6   4  20       77.37       78.13     11.77 o
  -4   4  20       15.69       39.70     18.57 o
  -2   4  20      397.08      336.79     26.75 o
   0   4  20     1394.05     1403.21     17.67 o
   2   4  20      185.20      176.58      8.67 o
   4   4  20      321.15      303.72     13.20 o
   6   4  20       43.72       46.65     19.48 o
  -5   5  20      322.27      351.12     17.27 o
  -3   5  20      712.27      671.88     17.16 o
  -1   5  20     1503.56     1389.23     16.57 o
   1   5  20     1683.82     1739.53     15.76 o
   3   5  20     1291.91     1346.85     17.14 o
   5   5  20      151.46      176.64     19.78 o
  -6   6  20       71.94       75.80     12.90 o
  -4   6  20       73.41       88.60     14.04 o
  -2   6  20      170.51      178.30      4.61 o
   0   6  20     1013.88      992.55     12.54 o
   2   6  20      153.72      174.37     12.79 o
   4   6  20       41.66       65.30     12.68 o
  -5   7  20      361.80      357.42     15.84 o
  -3   7  20     1421.77     1382.02     17.25 o
  -1   7  20      166.37      173.62     11.87 o
   1   7  20      367.80      329.76     18.53 o
   3   7  20        0.08       23.82     14.18 o
   5   7  20      482.87      533.33     23.32 o
  -4   8  20      108.01      115.47     18.79 o
  -2   8  20      713.82      701.15     22.91 o
   0   8  20      144.64      132.29     13.98 o
   2   8  20      475.30      461.91     17.87 o
   4   8  20      340.91      386.61     30.51 o
  -5   9  20       15.18       25.51     17.72 o
  -3   9  20      104.49      124.30     20.49 o
  -1   9  20      523.80      516.52     22.50 o
   1   9  20      104.71      136.82     16.23 o
   3   9  20      528.21      629.91     21.80 o
  -4  10  20      334.98      335.39     25.54 o
  -2  10  20        0.04       49.29     19.45 o
   0  10  20        0.65       18.43     19.95 o
   2  10  20        1.85       25.72     15.98 o
  -1  11  20       37.49       39.51     24.34 o
   1  11  20       82.32      128.60     21.03 o
  -7   1  21       37.63       39.43     19.84 o
  -5   1  21      237.26      249.08     12.46 o
  -3   1  21        0.29       77.70     21.23 o
  -1   1  21       76.49      114.29      7.08 o
   1   1  21        3.97       71.92      6.83 o
   3   1  21       68.48       74.79      7.11 o
   5   1  21       88.55       90.65     10.89 o
  -6   2  21      623.22      634.84     20.99 o
  -4   2  21      279.97      258.05      8.21 o
  -2   2  21     1793.69     1717.68     46.93 o
   0   2  21      556.55      531.93     12.77 o
   2   2  21        7.46       10.73      7.25 o
   4   2  21      135.16      150.83      8.82 o
   6   2  21      126.30      142.28     16.42 o
  -7   3  21       33.81       57.89     18.25 o
  -5   3  21       12.17       35.59      9.50 o
  -3   3  21       53.30       50.38      7.07 o
  -1   3  21        2.27       27.50     12.25 o
   1   3  21      620.63      532.32     12.31 o
   3   3  21        0.35       22.81      8.39 o
   5   3  21        3.02       28.26     14.21 o
  -6   4  21       20.57       14.83     15.80 o
  -4   4  21        0.13       19.37     20.32 o
  -2   4  21     1533.17     1505.72     22.88 o
   0   4  21        0.41        8.61      8.58 o
   2   4  21      414.28      400.91      9.13 o
   4   4  21       16.78       23.31     11.51 o
  -5   5  21       37.37       48.81     14.22 o
  -3   5  21        5.43       22.79     12.98 o
  -1   5  21       61.71       72.93      9.03 o
   1   5  21     1010.47      999.67     14.62 o
   3   5  21       33.93       42.42     11.53 o
   5   5  21       17.41       25.65     18.70 o
  -6   6  21       43.18       46.62     14.77 o
  -4   6  21      188.03      196.50     16.49 o
  -2   6  21      578.05      572.23     17.66 o
   0   6  21       28.33       30.69      9.02 o
   2   6  21      642.87      660.75     16.30 o
   4   6  21       55.88       59.00     12.28 o
  -5   7  21        6.43       31.27     17.05 o
  -3   7  21      174.14      204.20     22.59 o
  -1   7  21      112.14      134.75     14.49 o
   1   7  21       20.50       20.23     13.76 o
   3   7  21      405.76      386.66     17.08 o
  -4   8  21      223.10      220.71     20.73 o
  -2   8  21      177.55      179.46     19.07 o
   0   8  21       53.71       62.96     16.70 o
   2   8  21      148.18      164.37     16.74 o
   4   8  21      181.07      177.91     18.77 o
  -3   9  21       36.54       64.73     21.38 o
  -1   9  21      116.56      120.80     20.56 o
   1   9  21        1.34        8.55     15.36 o
   3   9  21        8.17       24.65     17.50 o
  -2  10  21        0.27       19.47     20.76 o
   0  10  21      109.13      130.75     20.84 o
   2  10  21       64.52       83.57     16.29 o
  -1  11  21       39.60       22.17     20.24 o
  -6   0  22      941.54      919.68     41.89 o
  -4   0  22     2836.68     2794.44     52.97 o
  -2   0  22      872.90      803.11     35.49 o
   0   0  22     1507.38     1394.52     28.80 o
   2   0  22       94.70       80.16      9.45 o
   4   0  22      429.46      415.96     14.13 o
  -7   1  22        1.76       18.52     19.29 o
  -5   1  22      180.06      207.16     17.10 o
  -3   1  22      963.17      915.29     25.76 o
  -1   1  22     2294.04     2082.58     40.10 o
   1   1  22      994.28      898.85     10.97 o
   3   1  22      514.80      528.57      8.91 o
   5   1  22        7.32       20.48     10.65 o
  -6   2  22      250.87      240.31     18.64 o
  -4   2  22      662.76      618.08     18.70 o
  -2   2  22      271.66      301.81     21.79 o
   0   2  22       96.91      126.26     10.67 o
   2   2  22      343.04      334.49      8.78 o
   4   2  22      187.17      228.71     10.84 o
  -5   3  22      211.39      231.38     19.30 o
  -3   3  22      221.20      189.22      9.87 o
  -1   3  22       48.47       56.60      9.92 o
   1   3  22      374.00      397.90     10.19 o
   3   3  22       18.67       25.65      8.28 o
   5   3  22       57.99       73.68     14.64 o
  -6   4  22       40.81       41.12     15.71 o
  -4   4  22      214.71      184.79     22.64 o
  -2   4  22       93.06      109.57     11.52 o
   0   4  22        0.23        0.64      7.34 o
   2   4  22      378.07      392.86      9.29 o
   4   4  22      163.72      154.96     14.91 o
  -5   5  22       70.77      104.77     14.50 o
  -3   5  22       35.69       38.05     12.78 o
  -1   5  22       28.48       35.44      8.80 o
   1   5  22      139.41      116.36      6.04 o
   3   5  22       80.07      124.59     13.52 o
   5   5  22       15.53       28.98     19.59 o
  -6   6  22       47.88       47.62     16.84 o
  -4   6  22      429.40      405.21     17.42 o
  -2   6  22      858.72      817.30     26.83 o
   0   6  22      335.52      333.35     13.19 o
   2   6  22        5.42       27.00     14.76 o
   4   6  22        2.94       15.43     14.09 o
  -5   7  22       96.47       82.23     20.06 o
  -3   7  22        0.65        7.14     21.25 o
  -1   7  22      217.38      224.36     13.91 o
   1   7  22       87.44       83.28     16.75 o
   3   7  22       76.63       74.93     14.46 o
  -4   8  22       11.18       16.78     19.52 o
  -2   8  22       79.71       90.07     23.79 o
   0   8  22      399.21      352.26     18.45 o
   2   8  22      186.05      176.93     16.83 o
  -3   9  22        0.15       19.97     20.36 o
  -1   9  22        4.89       19.06     18.98 o
   1   9  22       20.84       39.95     16.24 o
   3   9  22        9.12       27.94     16.16 o
  -2  10  22      260.64      235.72     22.04 o
   0  10  22        8.14       29.36     21.54 o
  -5   1  23       15.84       15.40     15.97 o
  -3   1  23      917.74      856.71     25.98 o
  -1   1  23       25.75       58.98      7.85 o
   1   1  23      400.57      373.83     11.19 o
   3   1  23       20.09       35.75      8.41 o
   5   1  23        1.09       15.50     10.81 o
  -6   2  23        1.55       37.58     23.56 o
  -4   2  23      119.33      153.51     22.99 o
  -2   2  23      209.37      196.97     10.75 o
   0   2  23      936.33      896.63     15.05 o
   2   2  23      664.77      611.33      9.95 o
   4   2  23      509.26      459.30     12.20 o
  -5   3  23      183.97      195.27     18.48 o
  -3   3  23      390.95      355.63     15.89 o
  -1   3  23     1927.13     1749.43     20.98 o
   1   3  23      104.16      112.50      8.40 o
   3   3  23       13.50       23.97      9.09 o
   5   3  23       41.09       38.07     14.96 o
  -6   4  23      191.29      234.97     17.53 o
  -4   4  23      996.89     1013.18     28.85 o
  -2   4  23     1665.29     1670.28     20.98 o
   0   4  23       23.74       20.58      7.53 o
   2   4  23      197.05      195.06      9.15 o
   4   4  23        1.22        7.25     14.01 o
  -5   5  23      153.11      165.95     17.03 o
  -3   5  23      123.62      139.55     14.44 o
  -1   5  23        1.19       23.68      7.11 o
   1   5  23      301.77      238.34     12.06 o
   3   5  23      196.78      196.33     14.02 o
  -4   6  23      262.06      285.43     23.19 o
  -2   6  23      543.39      526.78     24.18 o
   0   6  23      922.96      892.30     26.62 o
   2   6  23       32.77       40.61     14.78 o
   4   6  23       21.21       38.38     14.80 o
  -5   7  23        6.88       27.32     20.04 o
  -3   7  23        0.54        3.06     21.00 o
  -1   7  23      211.53      223.16     23.66 o
   1   7  23       34.69       61.24     16.07 o
   3   7  23       37.98       41.09     14.27 o
  -4   8  23      232.53      219.41     21.42 o
  -2   8  23      225.58      225.64     22.54 o
   0   8  23      108.63      134.97     16.84 o
   2   8  23      163.90      157.58     17.01 o
  -3   9  23      279.26      251.94     21.64 o
  -1   9  23       97.60      118.19     21.32 o
   1   9  23      176.33      189.83     17.79 o
  -2  10  23      178.15      228.33     24.10 o
   0  10  23      216.03      220.27     21.77 o
  -6   0  24      149.01      181.70     38.25 o
  -4   0  24       22.27        0.71     29.45 o
  -2   0  24      731.54      707.01     34.37 o
   0   0  24      554.29      473.91     15.57 o
   2   0  24     2410.43     2103.50     18.87 o
   4   0  24       63.02       68.71     13.14 o
  -5   1  24      261.11      242.13     17.13 o
  -3   1  24       27.12       49.55     21.84 o
  -1   1  24       14.87       26.73      5.71 o
   1   1  24      100.29      119.46     10.05 o
   3   1  24       65.29       89.05      9.50 o
   5   1  24       22.98       39.20     12.01 o
  -6   2  24      476.16      505.76     26.79 o
  -4   2  24      486.57      470.83     24.10 o
  -2   2  24      216.21      196.84     13.11 o
   0   2  24      418.93      435.22     12.15 o
   2   2  24      141.40      142.74      9.94 o
   4   2  24      128.19      122.70     10.86 o
  -5   3  24      130.75      148.25     19.06 o
  -3   3  24       10.69       -0.10     20.56 o
  -1   3  24       60.12       84.46     12.94 o
   1   3  24      149.99      159.13     10.02 o
   3   3  24       40.50       58.13      9.59 o
  -6   4  24       19.72       31.92     15.91 o
  -4   4  24      444.49      482.87     25.00 o
  -2   4  24      128.76      165.26     22.70 o
   0   4  24       55.12       53.73      8.03 o
   2   4  24       23.84       20.74      8.44 o
   4   4  24       14.85       11.72     13.24 o
  -5   5  24       24.72       29.38     23.68 o
  -3   5  24      269.32      279.52     23.68 o
  -1   5  24      170.39      182.82     21.87 o
   1   5  24       26.43       28.36     14.52 o
   3   5  24       45.04       75.02     13.52 o
  -4   6  24       55.82       81.88     24.31 o
  -2   6  24        3.90       11.12     21.77 o
   0   6  24        8.45       38.65     20.49 o
   2   6  24       41.78       70.49     15.45 o
  -3   7  24       47.18       39.63     23.06 o
  -1   7  24       69.37       80.42     22.02 o
   1   7  24      119.57      154.17     17.39 o
   3   7  24        3.83       20.34     14.77 o
  -4   8  24       68.25       56.39     21.05 o
  -2   8  24       86.89       80.52     23.56 o
   0   8  24        0.66       25.50     21.99 o
   2   8  24       49.54       68.31     16.60 o
  -1   9  24        0.39        9.92     22.73 o
   1   9  24       28.36       25.60     19.91 o
  -5   1  25      119.34      117.13     24.73 o
  -3   1  25       67.40       71.20     20.73 o
  -1   1  25        0.58       14.41     10.17 o
   1   1  25       11.71       21.79     11.23 o
   3   1  25       19.49       22.21      9.17 o
  -6   2  25      117.69      169.97     25.11 o
  -4   2  25       88.37      105.77     22.89 o
  -2   2  25       12.41       27.96     20.53 o
   0   2  25      335.88      331.92     12.65 o
   2   2  25        2.03       25.44     10.04 o
   4   2  25       17.98       32.96     12.60 o
  -5   3  25        7.89       13.93     17.13 o
  -3   3  25      153.81      152.77     22.55 o
  -1   3  25      173.44      168.07     13.65 o
   1   3  25       94.36       83.20     10.50 o
   3   3  25        0.17       10.03     11.49 o
  -4   4  25       72.53       70.81     21.58 o
  -2   4  25       68.39       97.54     22.24 o
   0   4  25      439.65      416.55     17.73 o
   2   4  25       28.44       32.74     10.21 o
   4   4  25        8.39       14.42     14.67 o
  -5   5  25       18.67       47.32     24.61 o
  -3   5  25      247.63      263.53     23.89 o
  -1   5  25        1.12        3.97     21.08 o
   1   5  25       68.29       89.74     11.65 o
   3   5  25      136.42      161.63     14.38 o
  -4   6  25      524.54      630.65     29.17 o
  -2   6  25      197.50      227.65     23.66 o
   0   6  25      180.31      204.30     23.75 o
   2   6  25       40.79       44.63     13.97 o
  -3   7  25        0.45       13.13     23.44 o
  -1   7  25       30.59       43.37     22.94 o
   1   7  25      110.72      140.84     20.07 o
  -2   8  25      672.35      759.84     29.99 o
   0   8  25      152.02      157.46     24.82 o
  -1   9  25      119.04      134.30     24.42 o
  -4   0  26      261.27      260.18     47.89 o
  -2   0  26      445.35      418.04     32.81 o
   0   0  26       84.39      110.82     29.50 o
   2   0  26      815.53      748.50     23.79 o
   4   0  26      489.74      470.81     19.09 o
  -5   1  26      228.94      239.47     24.82 o
  -3   1  26      178.69      170.81     22.95 o
  -1   1  26      595.35      570.82     25.87 o
   1   1  26      279.13      261.16     15.45 o
   3   1  26      175.34      167.19     12.49 o
  -4   2  26      413.91      392.58     22.62 o
  -2   2  26      551.40      560.45     25.04 o
   0   2  26     1697.32     1559.74     22.58 o
   2   2  26      237.32      261.03     11.47 o
   4   2  26       64.04       68.84     14.45 o
  -5   3  26      115.83      123.93     18.27 o
  -3   3  26      547.85      568.25     27.26 o
  -1   3  26       84.02       86.58     13.59 o
   1   3  26      313.55      288.67     14.07 o
   3   3  26        9.26       28.07     11.84 o
  -4   4  26      288.25      300.17     25.05 o
  -2   4  26     1424.67     1367.23     32.07 o
   0   4  26      332.27      339.42     17.92 o
   2   4  26      321.32      298.98     13.17 o
  -3   5  26      157.30      179.46     24.11 o
  -1   5  26      454.70      435.80     24.58 o
   1   5  26       39.42       52.93     16.39 o
   3   5  26       53.83       82.27     12.96 o
  -4   6  26      899.39      994.34     31.72 o
  -2   6  26      264.42      306.06     25.72 o
   0   6  26      244.23      276.07     23.68 o
   2   6  26       53.91       66.35     16.71 o
  -3   7  26       18.43       63.25     24.95 o
  -1   7  26      130.39      167.71     23.47 o
   1   7  26      198.96      219.35     21.04 o
  -2   8  26      179.51      205.60     25.39 o
   0   8  26      456.25      576.90     27.82 o
  -5   1  27       57.05       61.71     23.62 o
  -3   1  27       38.28       42.38     21.72 o
  -1   1  27        3.30       24.19     20.76 o
   1   1  27       58.42       62.98     13.65 o
   3   1  27        0.15        4.98     11.57 o
  -4   2  27       71.57       97.29     21.12 o
  -2   2  27      165.62      158.65     24.06 o
   0   2  27        8.68       56.53     21.77 o
   2   2  27       34.83       36.05     11.41 o
  -3   3  27        4.64       38.84     23.30 o
  -1   3  27       30.06       42.54     21.40 o
   1   3  27       88.23       61.89     16.14 o
   3   3  27        7.25        5.46     14.93 o
  -4   4  27       93.45      122.57     25.53 o
  -2   4  27        7.21       47.28     22.23 o
   0   4  27       40.48       75.36     15.91 o
   2   4  27       30.52       41.56     15.47 o
  -3   5  27        0.25       -0.11     22.55 o
  -1   5  27       89.44      111.28     23.02 o
   1   5  27       39.97       50.42     17.24 o
  -2   6  27      416.99      518.88     27.32 o
   0   6  27       61.83       86.17     23.27 o
   2   6  27       88.98      140.55     17.41 o
  -1   7  27        9.73       63.90     23.25 o
   1   7  27       65.62       91.21     20.16 o
  -4   0  28      119.72      132.76     35.59 o
  -2   0  28      663.23      633.94     36.46 o
   0   0  28       16.51       -0.14     27.32 o
   2   0  28       49.41       89.77     19.53 o
  -3   1  28        9.04       18.70     23.93 o
  -1   1  28        2.29       12.76     20.95 o
   1   1  28       16.76       45.23     19.07 o
   3   1  28        6.27       14.58     13.91 o
  -4   2  28      125.52      149.45     21.75 o
  -2   2  28       58.42       89.75     20.94 o
   0   2  28      309.75      364.24     29.55 o
   2   2  28       47.11       42.22     12.87 o
  -3   3  28       14.78       13.51     21.75 o
  -1   3  28       70.74       67.13     22.08 o
   1   3  28        0.94       16.74     20.84 o
  -4   4  28      112.44      113.70     24.74 o
  -2   4  28      206.67      234.13     23.45 o
   0   4  28      268.17      273.27     23.31 o
   2   4  28       78.51      112.48     15.76 o
  -3   5  28        0.03       31.14     25.22 o
  -1   5  28        8.66        8.21     24.10 o
   1   5  28       16.20       35.23     17.24 o
  -2   6  28      211.95      247.81     26.08 o
   0   6  28       65.82       86.07     23.09 o
  -3   1  29        0.01        5.57     22.47 o
  -1   1  29        5.79       41.97     21.26 o
   1   1  29        0.22       26.50     20.07 o
  -2   2  29      158.81      173.66     20.52 o
   0   2  29       41.96       58.00     21.71 o
   2   2  29        0.23        7.80     16.85 o
  -3   3  29        6.10       10.63     22.15 o
  -1   3  29       92.88      140.30     24.29 o
   1   3  29      174.47      222.46     22.78 o
  -2   4  29        1.21        9.16     22.88 o
   0   4  29       61.39       93.03     23.48 o
  -1   5  29      159.49      165.32     25.28 o
  -2   0  30      552.58      637.23     40.40 o
   0   0  30      342.18      382.88     35.68 o
  -3   1  30       26.46       29.19     24.96 o
  -1   1  30       48.10       47.63     21.82 o
   1   1  30       11.38       48.85     21.69 o
  -2   2  30      241.73      285.04     26.58 o
   0   2  30      439.52      568.94     28.07 o
  -1   3  30       23.05       20.45     24.45 o
   0   4  30       19.75       36.66     23.59 o
  -1   1  31        0.95        3.19     23.59 o
 
